# Supplementary material for: Supramolecular Diiodine-Bromostannate(IV) Complexes: Narrow Bandgap Semiconductors
Source: Molecules. 2022 Jun 16;27(12):3859. doi: 10.3390/molecules27123859 (PMC9229721; doi:10.3390/molecules27123859)
Supplement: Supplementary file 1 [file molecules-27-03859-s001.zip]

Archive with 3 entries (3 files):
- all_Sn_I2.cif
- checkcif.pdf
- SI 06.06.2022.pdf
