# Supplementary material for: Supramolecular Diiodine-Bromostannate(IV) Complexes: Narrow Bandgap Semiconductors
Source: Molecules. 2022 Jun 16;27(12):3859. doi: 10.3390/molecules27123859 (PMC9229721; doi:10.3390/molecules27123859)
Supplement: Supplementary file 1 [file molecules-27-03859-s001.zip › all_Sn_I2.cif]

 
data_1

_audit_creation_method           SHELXL-2017/1
_shelx_SHELXL_version_number     2017/1
_chemical_name_systematic        ?
_chemical_name_common            ?
_chemical_melting_point          ?
_chemical_formula_moiety         ?
_chemical_formula_sum            'C7.75 H23.25 Br6 I2 N2 Sn'
_chemical_formula_weight         996.48

loop_
_atom_type_symbol
_atom_type_description
_atom_type_scat_dispersion_real
_atom_type_scat_dispersion_imag
_atom_type_scat_source
C C 0.0033 0.0016 'International Tables Vol C Tables 4.2.6.8 and 6.1.1.4'
H H 0.0000 0.0000 'International Tables Vol C Tables 4.2.6.8 and 6.1.1.4'
N N 0.0061 0.0033 'International Tables Vol C Tables 4.2.6.8 and 6.1.1.4'
Br Br -0.2901 2.4595 'International Tables Vol C Tables 4.2.6.8 and 6.1.1.4'
Sn Sn -0.6537 1.4246 'International Tables Vol C Tables 4.2.6.8 and 6.1.1.4'
I I -0.4742 1.8119 'International Tables Vol C Tables 4.2.6.8 and 6.1.1.4'

_space_group_crystal_system      tetragonal
_space_group_IT_number           110
_space_group_name_H-M_alt        'I 41 c d'
_space_group_name_Hall           'I 4bw -2c'

_shelx_space_group_comment       
;
The symmetry employed for this shelxl refinement is uniquely defined
by the following loop, which should always be used as a source of
symmetry information in preference to the above space-group names.
They are only intended as comments.
;

loop_
_space_group_symop_operation_xyz
'x, y, z'
'-x+1/2, -y+1/2, z+1/2'
'-y, x+1/2, z+1/4'
'y+1/2, -x, z+3/4'
'x, -y, z+1/2'
'-x+1/2, y+1/2, z'
'-y, -x+1/2, z+3/4'
'y+1/2, x, z+1/4'
'x+1/2, y+1/2, z+1/2'
'-x+1, -y+1, z+1'
'-y+1/2, x+1, z+3/4'
'y+1, -x+1/2, z+5/4'
'x+1/2, -y+1/2, z+1'
'-x+1, y+1, z+1/2'
'-y+1/2, -x+1, z+5/4'
'y+1, x+1/2, z+3/4'

_cell_length_a                   19.4249(4)
_cell_length_b                   19.4249(4)
_cell_length_c                   26.0612(8)
_cell_angle_alpha                90
_cell_angle_beta                 90
_cell_angle_gamma                90
_cell_volume                     9833.6(5)
_cell_formula_units_Z            16
_cell_measurement_temperature    150(2)
_cell_measurement_reflns_used   6814
_cell_measurement_theta_min     2.5830
_cell_measurement_theta_max     28.4000

_exptl_crystal_description       block
_exptl_crystal_colour            red
_exptl_crystal_density_meas      ?
_exptl_crystal_density_method    ?
_exptl_crystal_density_diffrn    2.692
_exptl_crystal_F_000             7196
_exptl_transmission_factor_min   ?
_exptl_transmission_factor_max   ?
_exptl_crystal_size_max          0.100
_exptl_crystal_size_mid          0.100
_exptl_crystal_size_min          0.070
_exptl_absorpt_coefficient_mu    13.295
_shelx_estimated_absorpt_T_min   0.350
_shelx_estimated_absorpt_T_max   0.456
_exptl_absorpt_correction_type   multi-scan
_exptl_absorpt_correction_T_min  0.66120
_exptl_absorpt_correction_T_max  1.00000
_exptl_absorpt_process_details   
;
CrysAlisPro 1.171.38.41 (Rigaku Oxford Diffraction, 2015)
Empirical absorption correction using spherical harmonics,
implemented in SCALE3 ABSPACK scaling algorithm.
;
_exptl_absorpt_special_details   ?
_diffrn_ambient_temperature      150(2)
_diffrn_radiation_wavelength     0.71073
_diffrn_radiation_type           MoK\a
_diffrn_source                   'sealed X-ray tube'
_diffrn_measurement_device_type  'New Xcalibur, AtlasS2'
_diffrn_measurement_method       '\w scans'
_diffrn_detector_area_resol_mean 10.6168
_diffrn_reflns_number            13180
_diffrn_reflns_av_unetI/netI     0.0341
_diffrn_reflns_av_R_equivalents  0.0290
_diffrn_reflns_limit_h_min       -25
_diffrn_reflns_limit_h_max       19
_diffrn_reflns_limit_k_min       -24
_diffrn_reflns_limit_k_max       15
_diffrn_reflns_limit_l_min       -34
_diffrn_reflns_limit_l_max       32
_diffrn_reflns_theta_min         2.097
_diffrn_reflns_theta_max         28.994
_diffrn_reflns_theta_full        25.500
_diffrn_measured_fraction_theta_max 0.888
_diffrn_measured_fraction_theta_full 0.999
_diffrn_reflns_Laue_measured_fraction_max 0.888
_diffrn_reflns_Laue_measured_fraction_full 0.999
_diffrn_reflns_point_group_measured_fraction_max 0.887
_diffrn_reflns_point_group_measured_fraction_full 0.999
_reflns_number_total             5187
_reflns_number_gt                4466
_reflns_threshold_expression     >2\s(I)
_reflns_Friedel_coverage         0.955
_reflns_Friedel_fraction_max     0.886
_reflns_Friedel_fraction_full    0.999

_reflns_special_details          
;
 Reflections were merged by SHELXL according to the crystal
 class for the calculation of statistics and refinement.
 
 _reflns_Friedel_fraction is defined as the number of unique
 Friedel pairs measured divided by the number that would be
 possible theoretically, ignoring centric projections and
 systematic absences.
;
_computing_data_collection       'CrysAlisPro 1.171.38.41 (Rigaku OD, 2015)'
_computing_cell_refinement       'CrysAlisPro 1.171.38.41 (Rigaku OD, 2015)'
_computing_data_reduction        'CrysAlisPro 1.171.38.41 (Rigaku OD, 2015)'
_computing_structure_solution    'SHELXS-2014 (Sheldrick, 2014)'
_computing_structure_refinement  'SHELXL-2014 (Sheldrick, 2014)'
_computing_molecular_graphics    'ShelXle (H\"ubschle, 2011)'
_computing_publication_material  'CIFTAB-2014 (Sheldrick, 2014)'
_refine_special_details          
;
 Refined as a 2-component inversion twin.
;
_refine_ls_structure_factor_coef Fsqd
_refine_ls_matrix_type           full
_refine_ls_weighting_scheme      calc
_refine_ls_weighting_details     
'w=1/[\s^2^(Fo^2^)+(0.0369P)^2^] where P=(Fo^2^+2Fc^2^)/3'
_atom_sites_solution_primary     direct
_atom_sites_solution_secondary   difmap
_atom_sites_solution_hydrogens   geom
_refine_ls_hydrogen_treatment    constr
_refine_ls_extinction_method     none
_refine_ls_extinction_coef       .
_refine_ls_abs_structure_details 
;
 Refined as an inversion twin.
;
_refine_ls_abs_structure_Flack   0.483(14)
_chemical_absolute_configuration ?
_refine_ls_number_reflns         5187
_refine_ls_number_parameters     188
_refine_ls_number_restraints     1
_refine_ls_R_factor_all          0.0422
_refine_ls_R_factor_gt           0.0320
_refine_ls_wR_factor_ref         0.0757
_refine_ls_wR_factor_gt          0.0731
_refine_ls_goodness_of_fit_ref   1.074
_refine_ls_restrained_S_all      1.074
_refine_ls_shift/su_max          0.000
_refine_ls_shift/su_mean         0.000

loop_
_atom_site_label
_atom_site_type_symbol
_atom_site_fract_x
_atom_site_fract_y
_atom_site_fract_z
_atom_site_U_iso_or_equiv
_atom_site_adp_type
_atom_site_occupancy
_atom_site_site_symmetry_order
_atom_site_calc_flag
_atom_site_refinement_flags_posn
_atom_site_refinement_flags_adp
_atom_site_refinement_flags_occupancy
_atom_site_disorder_assembly
_atom_site_disorder_group
C1 C -0.0566(5) 0.5277(7) 0.3332(5) 0.038(3) Uani 1 1 d . . . . .
H1A H -0.038304 0.562462 0.309537 0.057 Uiso 1 1 calc R U . . .
H1B H -0.091285 0.548805 0.355446 0.057 Uiso 1 1 calc R U . . .
H1C H -0.077632 0.490261 0.313457 0.057 Uiso 1 1 calc R U . . .
C2 C 0.0283(7) 0.5574(6) 0.3975(5) 0.049(3) Uani 1 1 d . . . . .
H2A H 0.066283 0.539930 0.418530 0.074 Uiso 1 1 calc R U . . .
H2B H -0.008137 0.575225 0.419873 0.074 Uiso 1 1 calc R U . . .
H2C H 0.045177 0.594540 0.375327 0.074 Uiso 1 1 calc R U . . .
C3 C 0.3145(6) 0.2530(7) 0.6010(5) 0.038(3) Uani 1 1 d . . . . .
H3A H 0.344077 0.230211 0.626307 0.057 Uiso 1 1 calc R U . . .
H3B H 0.324560 0.302461 0.600633 0.057 Uiso 1 1 calc R U . . .
H3C H 0.323359 0.233607 0.566927 0.057 Uiso 1 1 calc R U . . .
C4 C 0.2256(7) 0.2818(8) 0.6628(5) 0.046(3) Uani 1 1 d . . . . .
H4A H 0.255530 0.265936 0.690673 0.069 Uiso 1 1 calc R U . . .
H4B H 0.177333 0.274405 0.672402 0.069 Uiso 1 1 calc R U . . .
H4C H 0.233441 0.330959 0.656749 0.069 Uiso 1 1 calc R U . . .
C5 C 0.1953(7) 0.2655(7) 0.5720(5) 0.047(4) Uani 1 1 d . . . . .
H5A H 0.204499 0.314084 0.564380 0.071 Uiso 1 1 calc R U . . .
H5B H 0.147102 0.260117 0.582340 0.071 Uiso 1 1 calc R U . . .
H5C H 0.204205 0.237714 0.541346 0.071 Uiso 1 1 calc R U . . .
C6 C 0.2298(7) 0.1676(6) 0.6259(5) 0.049(4) Uani 1 1 d . . . . .
H6A H 0.232950 0.141188 0.593919 0.074 Uiso 1 1 calc R U . . .
H6B H 0.184032 0.161386 0.640979 0.074 Uiso 1 1 calc R U . . .
H6C H 0.264878 0.151201 0.650033 0.074 Uiso 1 1 calc R U . . .
N1 N 0.000000 0.500000 0.3648(4) 0.024(3) Uani 1 2 d S T P . .
N2 N 0.2415(5) 0.2421(5) 0.6148(3) 0.0227(17) Uani 1 1 d . . . . .
N3 N 0.500000 0.500000 0.3626(5) 0.033(3) Uani 1 2 d S T P . .
Br1 Br 0.35468(6) 0.56722(6) 0.49977(5) 0.0344(3) Uani 1 1 d . . . . .
Br2 Br 0.16912(6) 0.58983(6) 0.50223(5) 0.0384(3) Uani 1 1 d . . . . .
Br3 Br 0.24971(6) 0.46630(6) 0.58786(4) 0.0308(3) Uani 1 1 d . . . . .
Br4 Br 0.25008(6) 0.50614(6) 0.39153(4) 0.0328(3) Uani 1 1 d . . . . .
Br5 Br 0.14458(5) 0.40150(5) 0.47779(4) 0.0291(2) Uani 1 1 d . . . . .
Br6 Br 0.33530(5) 0.38011(5) 0.48013(4) 0.0284(2) Uani 1 1 d . . . . .
Sn1 Sn 0.24985(3) 0.48164(3) 0.48907(3) 0.01584(13) Uani 1 1 d . . . . .
C7 C 0.4615(16) 0.4486(15) 0.3906(12) 0.055(8) Uiso 0.5 1 d . . P A -1
H7A H 0.492854 0.422597 0.412789 0.083 Uiso 0.5 1 calc R U P A -1
H7B H 0.439187 0.417180 0.366373 0.083 Uiso 0.5 1 calc R U P A -1
H7C H 0.426415 0.471291 0.411689 0.083 Uiso 0.5 1 calc R U P A -1
C8 C 0.570(3) 0.449(3) 0.352(2) 0.038(13) Uiso 0.25 1 d . . P A -1
H8A H 0.607331 0.476604 0.338091 0.058 Uiso 0.25 1 calc R U P A -1
H8B H 0.557667 0.412187 0.328334 0.058 Uiso 0.25 1 calc R U P A -1
H8C H 0.584542 0.428684 0.385065 0.058 Uiso 0.25 1 calc R U P A -1
C11 C 0.488(5) 0.489(5) 0.305(2) 0.07(2) Uiso 0.25 1 d . . P A -1
H11A H 0.464885 0.529409 0.290276 0.112 Uiso 0.25 1 calc R U P A -1
H11B H 0.459585 0.448114 0.299414 0.112 Uiso 0.25 1 calc R U P A -1
H11C H 0.532640 0.482689 0.287512 0.112 Uiso 0.25 1 calc R U P A -1
C12 C 0.498(4) 0.566(3) 0.386(3) 0.065(18) Uiso 0.25 1 d . . P A -1
H12A H 0.455592 0.589377 0.374953 0.098 Uiso 0.25 1 calc R U P A -1
H12B H 0.537923 0.592364 0.374752 0.098 Uiso 0.25 1 calc R U P A -1
H12C H 0.498069 0.560526 0.422973 0.098 Uiso 0.25 1 calc R U P A -1
C13 C 0.465(3) 0.517(3) 0.318(2) 0.045(14) Uiso 0.25 1 d . . P A -2
H13A H 0.460529 0.567376 0.316461 0.068 Uiso 0.25 1 calc R U P A -2
H13B H 0.419619 0.495935 0.318812 0.068 Uiso 0.25 1 calc R U P A -2
H13C H 0.491192 0.500664 0.288605 0.068 Uiso 0.25 1 calc R U P A -2
C14 C 0.576(3) 0.478(4) 0.360(2) 0.064(19) Uiso 0.25 1 d . . P A -2
H14A H 0.581912 0.442679 0.333899 0.095 Uiso 0.25 1 calc R U P A -2
H14B H 0.590368 0.460276 0.393557 0.095 Uiso 0.25 1 calc R U P A -2
H14C H 0.604441 0.518399 0.351320 0.095 Uiso 0.25 1 calc R U P A -2
I3 I -0.048(2) 0.697(2) 0.4888(18) 0.014(8) Uiso 0.015 1 d . . P B 3
I4 I 0.046(2) 0.799(3) 0.487(2) 0.024(10) Uiso 0.015 1 d . . P B 3
I1 I 0.04711(4) 0.69969(4) 0.49152(2) 0.02579(17) Uani 0.985 1 d . . P C 4
I2 I -0.04677(4) 0.80150(4) 0.48800(2) 0.02605(17) Uani 0.985 1 d . . P C 4

loop_
_atom_site_aniso_label
_atom_site_aniso_U_11
_atom_site_aniso_U_22
_atom_site_aniso_U_33
_atom_site_aniso_U_23
_atom_site_aniso_U_13
_atom_site_aniso_U_12
C1 0.017(6) 0.056(9) 0.041(7) 0.005(6) -0.005(5) 0.004(6)
C2 0.056(9) 0.046(8) 0.046(7) -0.026(6) -0.003(7) -0.005(7)
C3 0.029(6) 0.038(7) 0.046(7) 0.016(6) 0.012(6) 0.001(6)
C4 0.041(7) 0.061(9) 0.038(7) -0.017(6) 0.012(6) -0.002(7)
C5 0.049(8) 0.061(9) 0.032(6) 0.009(6) -0.017(6) -0.001(7)
C6 0.068(10) 0.028(7) 0.051(8) 0.005(6) 0.005(7) -0.012(7)
N1 0.017(7) 0.035(8) 0.021(6) 0.000 0.000 -0.002(4)
N2 0.025(5) 0.026(5) 0.018(4) -0.001(4) 0.000(4) 0.001(4)
N3 0.035(8) 0.033(8) 0.029(7) 0.000 0.000 -0.016(9)
Br1 0.0283(5) 0.0306(6) 0.0442(6) 0.0077(5) -0.0094(5) -0.0149(5)
Br2 0.0337(6) 0.0321(6) 0.0495(7) -0.0111(6) -0.0109(6) 0.0164(5)
Br3 0.0416(7) 0.0346(6) 0.0163(4) 0.0009(5) 0.0008(4) -0.0039(6)
Br4 0.0468(7) 0.0352(6) 0.0165(5) 0.0056(5) -0.0028(4) -0.0045(6)
Br5 0.0215(5) 0.0311(6) 0.0348(6) 0.0018(5) -0.0044(5) -0.0080(5)
Br6 0.0258(5) 0.0258(5) 0.0335(5) -0.0069(5) -0.0027(5) 0.0091(4)
Sn1 0.0150(3) 0.0166(3) 0.0159(3) 0.0008(3) -0.0008(2) -0.0006(4)
I1 0.0260(3) 0.0225(3) 0.0289(4) -0.0026(3) -0.0010(3) 0.0040(3)
I2 0.0253(3) 0.0252(3) 0.0277(4) -0.0021(3) -0.0021(3) 0.0039(3)

_geom_special_details            
;
 All esds (except the esd in the dihedral angle between two l.s. planes)
 are estimated using the full covariance matrix.  The cell esds are taken
 into account individually in the estimation of esds in distances, angles
 and torsion angles; correlations between esds in cell parameters are only
 used when they are defined by crystal symmetry.  An approximate (isotropic)
 treatment of cell esds is used for estimating esds involving l.s. planes.
;

loop_
_geom_bond_atom_site_label_1
_geom_bond_atom_site_label_2
_geom_bond_distance
_geom_bond_site_symmetry_2
_geom_bond_publ_flag
C1 N1 1.476(12) . ?
C1 H1A 0.9800 . ?
C1 H1B 0.9800 . ?
C1 H1C 0.9800 . ?
C2 N1 1.507(12) . ?
C2 H2A 0.9800 . ?
C2 H2B 0.9800 . ?
C2 H2C 0.9800 . ?
C3 N2 1.480(14) . ?
C3 H3A 0.9800 . ?
C3 H3B 0.9800 . ?
C3 H3C 0.9800 . ?
C4 N2 1.502(14) . ?
C4 H4A 0.9800 . ?
C4 H4B 0.9800 . ?
C4 H4C 0.9800 . ?
C5 N2 1.502(15) . ?
C5 H5A 0.9800 . ?
C5 H5B 0.9800 . ?
C5 H5C 0.9800 . ?
C6 N2 1.494(15) . ?
C6 H6A 0.9800 . ?
C6 H6B 0.9800 . ?
C6 H6C 0.9800 . ?
N3 C13 1.37(5) . ?
N3 C12 1.41(6) . ?
N3 C7 1.45(3) . ?
N3 C14 1.54(7) . ?
N3 C11 1.54(6) . ?
N3 C8 1.70(5) . ?
Br1 Sn1 2.6434(12) . ?
Br2 Sn1 2.6444(12) . ?
Br3 Sn1 2.5917(13) . ?
Br4 Sn1 2.5862(14) . ?
Br5 Sn1 2.5868(12) . ?
Br5 I3 2.70(4) 10_454 ?
Br6 Sn1 2.5882(11) . ?
Br6 I4 2.81(5) 6_545 ?
C7 H7A 0.9800 . ?
C7 H7B 0.9800 . ?
C7 H7C 0.9800 . ?
C8 H8A 0.9800 . ?
C8 H8B 0.9800 . ?
C8 H8C 0.9800 . ?
C11 H11A 0.9800 . ?
C11 H11B 0.9800 . ?
C11 H11C 0.9800 . ?
C12 H12A 0.9800 . ?
C12 H12B 0.9800 . ?
C12 H12C 0.9800 . ?
C13 H13A 0.9800 . ?
C13 H13B 0.9800 . ?
C13 H13C 0.9800 . ?
C14 H14A 0.9800 . ?
C14 H14B 0.9800 . ?
C14 H14C 0.9800 . ?
I3 I4 2.69(5) . ?
I1 I2 2.6916(9) . ?

loop_
_geom_angle_atom_site_label_1
_geom_angle_atom_site_label_2
_geom_angle_atom_site_label_3
_geom_angle
_geom_angle_site_symmetry_1
_geom_angle_site_symmetry_3
_geom_angle_publ_flag
N1 C1 H1A 109.5 . . ?
N1 C1 H1B 109.5 . . ?
H1A C1 H1B 109.5 . . ?
N1 C1 H1C 109.5 . . ?
H1A C1 H1C 109.5 . . ?
H1B C1 H1C 109.5 . . ?
N1 C2 H2A 109.5 . . ?
N1 C2 H2B 109.5 . . ?
H2A C2 H2B 109.5 . . ?
N1 C2 H2C 109.5 . . ?
H2A C2 H2C 109.5 . . ?
H2B C2 H2C 109.5 . . ?
N2 C3 H3A 109.5 . . ?
N2 C3 H3B 109.5 . . ?
H3A C3 H3B 109.5 . . ?
N2 C3 H3C 109.5 . . ?
H3A C3 H3C 109.5 . . ?
H3B C3 H3C 109.5 . . ?
N2 C4 H4A 109.5 . . ?
N2 C4 H4B 109.5 . . ?
H4A C4 H4B 109.5 . . ?
N2 C4 H4C 109.5 . . ?
H4A C4 H4C 109.5 . . ?
H4B C4 H4C 109.5 . . ?
N2 C5 H5A 109.5 . . ?
N2 C5 H5B 109.5 . . ?
H5A C5 H5B 109.5 . . ?
N2 C5 H5C 109.5 . . ?
H5A C5 H5C 109.5 . . ?
H5B C5 H5C 109.5 . . ?
N2 C6 H6A 109.5 . . ?
N2 C6 H6B 109.5 . . ?
H6A C6 H6B 109.5 . . ?
N2 C6 H6C 109.5 . . ?
H6A C6 H6C 109.5 . . ?
H6B C6 H6C 109.5 . . ?
C1 N1 C1 112.0(12) 10_454 . ?
C1 N1 C2 108.3(7) 10_454 . ?
C1 N1 C2 108.5(7) . . ?
C1 N1 C2 108.5(7) 10_454 10_454 ?
C1 N1 C2 108.3(7) . 10_454 ?
C2 N1 C2 111.2(13) . 10_454 ?
C3 N2 C6 109.3(10) . . ?
C3 N2 C4 109.1(9) . . ?
C6 N2 C4 107.8(9) . . ?
C3 N2 C5 110.4(9) . . ?
C6 N2 C5 110.3(9) . . ?
C4 N2 C5 109.9(10) . . ?
C12 N3 C7 113(3) . . ?
C13 N3 C14 120(4) . . ?
C12 N3 C11 122(5) . . ?
C7 N3 C11 109(3) . . ?
C12 N3 C8 128(4) . . ?
C7 N3 C8 95(2) . . ?
C11 N3 C8 83(4) . . ?
Sn1 Br5 I3 165.0(9) . 10_454 ?
Sn1 Br6 I4 162.0(10) . 6_545 ?
Br4 Sn1 Br5 90.02(4) . . ?
Br4 Sn1 Br6 92.90(4) . . ?
Br5 Sn1 Br6 92.19(4) . . ?
Br4 Sn1 Br3 176.00(5) . . ?
Br5 Sn1 Br3 92.46(4) . . ?
Br6 Sn1 Br3 90.15(4) . . ?
Br4 Sn1 Br1 89.23(4) . . ?
Br5 Sn1 Br1 178.01(4) . . ?
Br6 Sn1 Br1 89.70(4) . . ?
Br3 Sn1 Br1 88.19(4) . . ?
Br4 Sn1 Br2 88.98(4) . . ?
Br5 Sn1 Br2 91.39(4) . . ?
Br6 Sn1 Br2 175.96(5) . . ?
Br3 Sn1 Br2 87.82(4) . . ?
Br1 Sn1 Br2 86.75(4) . . ?
N3 C7 H7A 109.5 . . ?
N3 C7 H7B 109.5 . . ?
H7A C7 H7B 109.5 . . ?
N3 C7 H7C 109.5 . . ?
H7A C7 H7C 109.5 . . ?
H7B C7 H7C 109.5 . . ?
N3 C8 H8A 109.5 . . ?
N3 C8 H8B 109.5 . . ?
H8A C8 H8B 109.5 . . ?
N3 C8 H8C 109.5 . . ?
H8A C8 H8C 109.5 . . ?
H8B C8 H8C 109.5 . . ?
N3 C11 H11A 109.5 . . ?
N3 C11 H11B 109.5 . . ?
H11A C11 H11B 109.5 . . ?
N3 C11 H11C 109.5 . . ?
H11A C11 H11C 109.5 . . ?
H11B C11 H11C 109.5 . . ?
N3 C12 H12A 109.5 . . ?
N3 C12 H12B 109.5 . . ?
H12A C12 H12B 109.5 . . ?
N3 C12 H12C 109.5 . . ?
H12A C12 H12C 109.5 . . ?
H12B C12 H12C 109.5 . . ?
N3 C13 H13A 109.5 . . ?
N3 C13 H13B 109.5 . . ?
H13A C13 H13B 109.5 . . ?
N3 C13 H13C 109.5 . . ?
H13A C13 H13C 109.5 . . ?
H13B C13 H13C 109.5 . . ?
N3 C14 H14A 109.5 . . ?
N3 C14 H14B 109.5 . . ?
H14A C14 H14B 109.5 . . ?
N3 C14 H14C 109.5 . . ?
H14A C14 H14C 109.5 . . ?
H14B C14 H14C 109.5 . . ?

_refine_diff_density_max         2.045
_refine_diff_density_min         -1.009
_refine_diff_density_rms         0.173

_shelx_res_file                  
;
TITL 1_a.res in I4(1)cd
    1_a.res
    created by SHELXL-2017/1 at 10:24:11 on 04-May-2022
REM Old TITL NK628 in I4(1)cd
REM SHELXT solution in I4(1)cd
REM R1 0.080,  Rweak 0.005,  Alpha 0.003,  Orientation as input
REM Flack x =  0.486 ( 0.010 ) from Parsons' quotients
REM Formula found by SHELXT:  C6 N2 Br6 I3
CELL  0.71073  19.4249  19.4249  26.0612   90.000   90.000   90.000
ZERR  16.000   0.0004   0.0004   0.0008    0.000    0.000    0.000
LATT -2
SYMM 1/2-X, 1/2-Y, 1/2+Z
SYMM -Y, 1/2+X, 1/4+Z
SYMM 1/2+Y, -X, 3/4+Z
SYMM X, -Y, 1/2+Z
SYMM 1/2-X, 1/2+Y, Z
SYMM -Y, 1/2-X, 3/4+Z
SYMM 1/2+Y, X, 1/4+Z
SFAC C   H   N  BR Sn I
UNIT 124 372 32 96 16 32
TEMP -123
L.S. 10
BOND $H
LIST 4
FMAP 2
OMIT 0
OMIT 0 2 2
OMIT 0 2 -2
OMIT 0 0 8
OMIT 0 0 -8
PLAN 20
TWIN
ACTA 51
SIZE 0.1 0.1 0.07
WGHT    0.036900
BASF   0.48297
FVAR       0.02699
C1    1   -0.056556    0.527710    0.333159    11.00000    0.01662    0.05600 =
         0.04106    0.00510   -0.00544    0.00401
AFIX 133
H1A   2   -0.038304    0.562462    0.309537    11.00000   -1.50000
H1B   2   -0.091285    0.548805    0.355446    11.00000   -1.50000
H1C   2   -0.077632    0.490261    0.313457    11.00000   -1.50000
AFIX   0
C2    1    0.028306    0.557448    0.397499    11.00000    0.05612    0.04557 =
         0.04615   -0.02566   -0.00314   -0.00494
AFIX 133
H2A   2    0.066283    0.539930    0.418530    11.00000   -1.50000
H2B   2   -0.008137    0.575225    0.419873    11.00000   -1.50000
H2C   2    0.045177    0.594540    0.375327    11.00000   -1.50000
AFIX   0
C3    1    0.314533    0.253020    0.601006    11.00000    0.02893    0.03845 =
         0.04628    0.01569    0.01187    0.00068
AFIX 133
H3A   2    0.344077    0.230211    0.626307    11.00000   -1.50000
H3B   2    0.324560    0.302461    0.600633    11.00000   -1.50000
H3C   2    0.323359    0.233607    0.566927    11.00000   -1.50000
AFIX   0

C4    1    0.225559    0.281800    0.662831    11.00000    0.04070    0.06073 =
         0.03752   -0.01681    0.01248   -0.00216
AFIX 133
H4A   2    0.255530    0.265936    0.690673    11.00000   -1.50000
H4B   2    0.177333    0.274405    0.672402    11.00000   -1.50000
H4C   2    0.233441    0.330959    0.656749    11.00000   -1.50000
AFIX   0
C5    1    0.195305    0.265544    0.572002    11.00000    0.04865    0.06113 =
         0.03233    0.00884   -0.01737   -0.00148
AFIX 133
H5A   2    0.204499    0.314084    0.564380    11.00000   -1.50000
H5B   2    0.147102    0.260117    0.582340    11.00000   -1.50000
H5C   2    0.204205    0.237714    0.541346    11.00000   -1.50000
AFIX   0
C6    1    0.229828    0.167562    0.625891    11.00000    0.06812    0.02797 =
         0.05135    0.00451    0.00533   -0.01202
AFIX 133
H6A   2    0.232950    0.141188    0.593919    11.00000   -1.50000
H6B   2    0.184032    0.161386    0.640979    11.00000   -1.50000
H6C   2    0.264878    0.151201    0.650033    11.00000   -1.50000
AFIX   0
N1    3    0.000000    0.500000    0.364839    10.50000    0.01705    0.03541 =
         0.02061    0.00000    0.00000   -0.00200
N2    3    0.241451    0.242117    0.614826    11.00000    0.02459    0.02574 =
         0.01783   -0.00123   -0.00005    0.00121
N3    3    0.500000    0.500000    0.362560    10.50000    0.03525    0.03298 =
         0.02946    0.00000    0.00000   -0.01560
BR1   4    0.354675    0.567221    0.499766    11.00000    0.02831    0.03057 =
         0.04418    0.00765   -0.00937   -0.01494
BR2   4    0.169124    0.589828    0.502229    11.00000    0.03366    0.03209 =
         0.04946   -0.01111   -0.01095    0.01640
BR3   4    0.249708    0.466303    0.587859    11.00000    0.04158    0.03455 =
         0.01627    0.00091    0.00084   -0.00392
BR4   4    0.250075    0.506139    0.391529    11.00000    0.04676    0.03517 =
         0.01649    0.00563   -0.00283   -0.00450
BR5   4    0.144579    0.401500    0.477790    11.00000    0.02154    0.03109 =
         0.03480    0.00177   -0.00436   -0.00800
BR6   4    0.335297    0.380112    0.480128    11.00000    0.02582    0.02584 =
         0.03352   -0.00689   -0.00267    0.00909
SN1   5    0.249851    0.481639    0.489072    11.00000    0.01503    0.01660 =
         0.01588    0.00075   -0.00085   -0.00062
PART -1
C7    1    0.461517    0.448633    0.390610    10.50000    0.05526
AFIX 133
H7A   2    0.492854    0.422597    0.412789    10.50000   -1.50000
H7B   2    0.439187    0.417180    0.366373    10.50000   -1.50000
H7C   2    0.426415    0.471291    0.411689    10.50000   -1.50000
AFIX   0
C8    1    0.569771    0.448966    0.352441    10.25000    0.03847
AFIX 133
H8A   2    0.607331    0.476604    0.338091    10.25000   -1.50000
H8B   2    0.557667    0.412187    0.328334    10.25000   -1.50000
H8C   2    0.584542    0.428684    0.385065    10.25000   -1.50000
AFIX   0
C11   1    0.488204    0.489058    0.304675    10.25000    0.07490
AFIX 133
H11A  2    0.464885    0.529409    0.290276    10.25000   -1.50000
H11B  2    0.459585    0.448114    0.299414    10.25000   -1.50000
H11C  2    0.532640    0.482689    0.287512    10.25000   -1.50000
AFIX   0
C12   1    0.497723    0.565548    0.385557    10.25000    0.06517
AFIX 133
H12A  2    0.455592    0.589377    0.374953    10.25000   -1.50000
H12B  2    0.537923    0.592364    0.374752    10.25000   -1.50000
H12C  2    0.498069    0.560526    0.422973    10.25000   -1.50000
AFIX   0
PART -2
C13   1    0.465354    0.517228    0.318451    10.25000    0.04520
AFIX 133
H13A  2    0.460529    0.567376    0.316461    10.25000   -1.50000
H13B  2    0.419619    0.495935    0.318812    10.25000   -1.50000
H13C  2    0.491192    0.500664    0.288605    10.25000   -1.50000
AFIX   0
C14   1    0.576078    0.478378    0.360112    10.25000    0.06351
AFIX 133
H14A  2    0.581912    0.442679    0.333899    10.25000   -1.50000
H14B  2    0.590368    0.460276    0.393557    10.25000   -1.50000
H14C  2    0.604441    0.518399    0.351320    10.25000   -1.50000
AFIX   0
PART 3
I3    6   -0.047840    0.696854    0.488786    10.01500    0.01427
I4    6    0.045600    0.798937    0.487156    10.01500    0.02411
PART 4
I1    6    0.047110    0.699691    0.491517    10.98500    0.02601    0.02249 =
         0.02886   -0.00263   -0.00096    0.00396
I2    6   -0.046773    0.801496    0.488004    10.98500    0.02526    0.02522 =
         0.02766   -0.00211   -0.00214    0.00393
HKLF 4


REM  1_a.res in I4(1)cd
REM R1 =  0.0320 for    4466 Fo > 4sig(Fo)  and  0.0422 for all    5187 data
REM    188 parameters refined using      1 restraints

END

WGHT      0.0369      0.0000

REM Highest difference peak  2.045,  deepest hole -1.009,  1-sigma level  0.173
Q1    1   0.2504  0.5204  0.4878  11.00000  0.05    2.04
Q2    1   0.3584  0.6026  0.4984  11.00000  0.05    1.18
Q3    1   0.1616  0.6252  0.4997  11.00000  0.05    1.10
Q4    1   0.1432  0.4369  0.4877  11.00000  0.05    1.01
Q5    1   0.2478  0.4781  0.4710  11.00000  0.05    1.00
Q6    1   0.2322  0.5099  0.3906  11.00000  0.05    0.99
Q7    1   0.2609  0.4930  0.5900  11.00000  0.05    0.99
Q8    1   0.2455  0.5404  0.3924  11.00000  0.05    0.98
Q9    1   0.3384  0.4157  0.4733  11.00000  0.05    0.96
Q10   1   0.1714  0.5819  0.4833  11.00000  0.05    0.81
Q11   1   0.1525  0.4177  0.5075  11.00000  0.05    0.77
Q12   1   0.2759  0.5134  0.3908  11.00000  0.05    0.77
Q13   1   0.3282  0.5797  0.4955  11.00000  0.05    0.76
Q14   1   0.2532  0.4789  0.5049  11.00000  0.05    0.75
Q15   1   0.1399  0.6009  0.4837  11.00000  0.05    0.72
Q16   1   0.2307  0.5063  0.5887  11.00000  0.05    0.71
Q17   1   0.1604  0.5712  0.5187  11.00000  0.05    0.69
Q18   1   0.3591  0.5790  0.5251  11.00000  0.05    0.68
Q19   1   0.3321  0.3809  0.4950  11.00000  0.05    0.67
Q20   1   0.1568  0.3866  0.4799  11.00000  0.05    0.67
;
_shelx_res_checksum              22769

_shelx_hkl_file                  
;
   0   0 -30    5.20    1.75
   0   0 -28  204.24    6.45
   0   0 -26    2.56    1.45
   0   0 -24  292.80    7.16
   0   0 -22    1.69    1.16
   0   0 -20 2284.08   18.03
   0   0 -18    0.08    0.87
   0   0 -16 1336.26   12.39
   0   0 -14    1.82    0.90
   0   0 -12 6333.15   23.10
   0   0 -10    1.47    0.75
   0   0  -8 9999.00   23.80
   0   0  -6    5.63    0.78
   0   0  -4 4897.11   11.69
   0   0   4 4605.13   11.30
   0   0   6    4.54    0.57
   0   0   8 9388.68   22.39
  -1   0 -31    4.16    1.72
   0  -1 -31    4.00    1.67
   1   0 -31    4.98    1.69
   0  -1 -29    3.24    1.61
   1   0 -29    2.15    1.40
  -1   0 -29    3.96    1.61
   0   1 -27    3.13    1.47
   0  -1 -27    0.42    1.27
  -1   0 -27    1.69    1.45
   1   0 -27    2.00    1.35
   0   1 -25    1.34    1.30
   0  -1 -25   -0.48    1.20
   1   0 -25    1.23    1.20
  -1   0 -25    0.66    1.31
   1   0 -23   -0.05    1.02
   0  -1 -23   -1.62    1.26
  -1   0 -23    0.55    1.10
   0   1 -23    0.89    1.14
  -1   0 -21    0.38    1.03
   1   0 -21    0.10    0.96
   0   1 -21    0.10    0.97
   0  -1 -21   -0.95    1.28
   0   1 -19    0.85    0.96
   1   0 -19   -1.89    1.06
   0  -1 -19    1.18    0.93
  -1   0 -19    0.22    0.98
   0   1 -17    1.09    0.87
  -1   0 -17    0.02    0.86
   1   0 -17   -0.88    0.94
   0  -1 -17    1.09    0.95
   1   0 -15    0.57    0.74
  -1   0 -15   -0.51    0.90
   0   1 -15   -0.58    0.82
   0  -1 -15    0.54    0.81
   0   1 -13   -0.87    0.80
  -1   0 -13   -0.61    0.93
   1   0 -13    0.81    0.77
   0  -1 -13    0.07    0.75
   0   1 -11    0.07    0.71
  -1   0 -11    0.46    0.75
   0  -1 -11    0.29    0.72
   1   0 -11    0.12    0.62
   0   1  -9   -0.39    0.66
  -1   0  -9    1.03    0.71
   0  -1  -9    0.06    0.65
   1   0  -9    0.37    0.59
   0   1  -7    0.07    0.55
   1   0  -7   -0.03    0.50
   0  -1  -7   -0.38    0.65
  -1   0  -7    0.71    0.80
   0   1  -5    1.12    0.52
  -1   0  -5    2.40    0.74
   1   0  -5    0.76    0.38
  -1   0  -3    0.11    0.35
   0  -1   3    0.57    0.23
   1   0   3    0.65    0.31
   0  -1   5    2.53    0.53
   1   0   5    1.30    0.49
   1   0   7    0.91    0.62
   0  -1   7    0.55    0.46
   1   0   9    0.09    0.57
   0  -1   9   -0.43    0.51
   1   0  11   -0.24    0.66
   0  -1  11   -0.06    0.53
   0  -1  13   -0.18    0.60
  -1  -1 -32    2.08    1.57
  -1  -1 -30    2.65    1.64
   1  -1 -30    2.26    1.48
   1  -1 -28    1.11    1.24
  -1  -1 -28    1.28    1.41
   1   1 -28    4.71    1.48
   1   1 -26    3.30    1.37
  -1   1 -26    5.37    1.62
  -1  -1 -26   -0.34    1.21
   1  -1 -26    0.01    1.15
  -1  -1 -24   -0.47    1.27
   1  -1 -24   -0.87    1.16
  -1   1 -24    1.48    1.24
   1   1 -24    0.88    1.13
   1   1 -22    4.51    1.24
  -1  -1 -22    2.14    1.08
  -1   1 -22    5.55    1.51
   1  -1 -22    2.33    1.12
   1  -1 -20    1.89    1.02
  -1  -1 -20   -0.81    1.12
  -1   1 -20   -1.02    1.07
   1   1 -20    0.89    0.97
  -1   1 -18    2.33    0.97
  -1  -1 -18    0.99    1.02
   1   1 -18    2.06    0.84
   1  -1 -18    2.90    1.00
  -1  -1 -16    1.37    1.03
  -1   1 -16    0.43    0.87
   1   1 -16    0.15    0.70
   1  -1 -16    0.33    0.75
  -1   1 -14    4.88    1.04
   1   1 -14    4.32    0.87
  -1  -1 -14    5.89    1.19
   1  -1 -14    4.84    0.97
   1   1 -12   -1.27    0.80
  -1   1 -12   -0.76    0.81
  -1  -1 -12    0.87    0.90
   1  -1 -12   -0.12    0.70
  -1   1 -10    5.95    0.97
   1   1 -10    4.63    0.70
   1  -1 -10    5.62    0.88
  -1  -1 -10    5.67    1.06
  -1   1  -8    0.07    0.67
   1   1  -8   -0.66    0.61
  -1  -1  -8   -0.48    0.69
   1   1  -6    2.30    0.44
  -1   1  -6    5.15    0.83
  -1  -1  -6    1.70    0.65
  -1   1  -4    4.52    0.68
  -1  -1  -4    1.70    0.51
  -1  -1  -2    1.89    0.35
  -1   1   2    2.38    0.29
   1  -1   4    2.11    0.46
   1  -1   6    4.46    0.71
  -1  -1   6    2.41    0.40
  -1  -1   8   -0.40    0.48
   1  -1   8    0.15    0.52
   1  -1  10    4.93    0.78
   1  -1  12    0.51    0.60
   1  -1  14    4.20    0.81
   1  -1  16   -0.12    0.74
   0  -2 -32    2.79    1.60
   2   0 -30   26.95    2.48
   0  -2 -30   28.18    2.90
  -2   0 -30   28.22    2.92
   2   0 -28    3.28    1.44
  -2   0 -28    2.64    1.58
   0  -2 -28    3.27    1.54
   0  -2 -26  212.29    6.60
  -2   0 -26  215.63    6.82
   2   0 -26  226.18    6.21
  -2   0 -24    1.55    1.34
   2   0 -24    0.48    1.00
   0  -2 -24   -0.79    1.43
  -2   0 -22   13.17    1.84
   0   2 -22   14.50    1.78
   0  -2 -22   12.50    1.78
   2   0 -22   12.12    1.59
  -2   0 -20    4.84    1.42
   0   2 -20    8.62    1.48
   2   0 -20    4.60    1.05
   0  -2 -20    6.32    1.48
   0   2 -18    5.05    1.19
  -2   0 -18    4.26    1.21
   2   0 -18    3.59    0.94
   0  -2 -18    3.73    1.14
  -2   0 -16    4.82    1.05
   0   2 -16    6.73    1.15
   0  -2 -16    6.50    1.24
   2   0 -16    6.25    1.05
  -2   0 -14  185.66    4.69
   0   2 -14  192.28    4.24
   2   0 -14  193.42    4.08
   0  -2 -14  196.04    4.65
   0   2 -12    2.40    0.87
  -2   0 -12    0.42    0.89
   0  -2 -12    0.28    0.76
   2   0 -12    0.04    0.59
  -2   0 -10  588.95    7.23
   0   2 -10  585.99    6.00
   0  -2 -10  591.74    6.82
   2   0 -10  580.37    5.61
   0   2  -8   11.18    0.95
  -2   0  -8    9.70    1.07
   2   0  -8    9.12    0.76
  -2   0  -6  239.93    3.80
  -2   0  -4    0.88    0.58
  -2   0  -2  314.56    3.06
  -2   0  -2  313.53    2.39
   2   0   0    1.57    0.29
   2   0   2  302.77    3.00
   2   0   4    2.68    0.64
   2   0   6  245.69    3.81
   0  -2   6  249.18    2.94
   0  -2   8   10.61    0.90
   2   0   8    9.75    1.00
   0  -2  10  577.42    5.95
   2   0  10  568.34    6.86
   0  -2  12    1.12    0.63
   2   0  12    0.72    0.64
   0  -2  14  191.88    4.23
   2   0  14  186.97    4.56
   0  -2  16    6.13    0.95
  -1  -2 -33    4.07    1.85
  -2  -1 -33    7.60    2.10
  -1  -2 -31    9.89    2.02
   1  -2 -31    7.67    1.88
  -2  -1 -31   12.02    2.33
   1  -2 -29   21.41    2.41
   2  -1 -29   26.06    2.55
  -2  -1 -29   25.15    2.82
  -1  -2 -29   24.11    2.75
   2   1 -27   33.31    2.54
   1  -2 -27   31.54    2.72
   2  -1 -27   31.30    2.62
  -2   1 -27   30.60    2.81
  -2  -1 -27   32.78    3.02
  -1  -2 -27   31.12    2.90
  -1  -2 -25   25.89    2.54
  -2  -1 -25   27.73    2.69
   2   1 -25   30.34    2.37
   2  -1 -25   29.66    2.44
  -2   1 -25   28.67    2.72
   1  -2 -25   25.94    2.43
   2  -1 -23   31.34    2.39
  -1   2 -23   31.76    2.58
  -2   1 -23   31.44    2.64
   1  -2 -23   36.26    2.66
   2   1 -23   33.40    2.36
  -1  -2 -23   30.41    2.61
   1   2 -23   35.16    2.40
  -2  -1 -23   30.81    2.63
  -1  -2 -21   59.12    3.39
  -1   2 -21   60.98    3.18
   1   2 -21   62.26    2.98
   2   1 -21   64.19    2.96
  -2  -1 -21   56.94    3.29
   2  -1 -21   64.84    3.15
  -2   1 -21   61.75    3.42
   1  -2 -21   61.66    3.25
  -1   2 -19   86.94    3.52
  -2  -1 -19   87.66    3.87
   1  -2 -19   95.05    3.74
   2   1 -19   89.03    3.24
   1   2 -19   92.44    3.35
  -1  -2 -19   90.97    3.87
  -2   1 -19   89.75    3.77
   2  -1 -19   91.69    3.45
  -2  -1 -17  148.75    4.71
   1   2 -17  153.41    4.03
  -2   1 -17  149.63    4.58
   2  -1 -17  156.94    4.25
   2   1 -17  152.11    3.91
  -1   2 -17  151.24    4.30
  -1  -2 -17  151.46    4.67
   1  -2 -17  152.60    4.46
  -2  -1 -15  103.49    3.70
   2   1 -15  104.16    3.02
  -2   1 -15  104.24    3.66
   1   2 -15  104.22    3.10
  -1  -2 -15  108.12    3.75
  -1   2 -15  103.81    3.39
   2  -1 -15  104.99    3.27
   1  -2 -15  102.44    3.41
  -2  -1 -13   52.52    2.59
  -1   2 -13   53.88    2.38
  -2   1 -13   52.82    2.53
   2   1 -13   50.79    1.95
   1   2 -13   51.47    2.05
   2  -1 -13   51.46    2.11
   1  -2 -13   53.88    2.34
  -1  -2 -13   53.61    2.52
  -1   2 -11   87.52    2.69
  -2   1 -11   86.09    2.92
   1   2 -11   88.68    2.39
   2   1 -11   86.16    2.26
  -2  -1 -11   81.59    2.96
   2  -1 -11   89.16    2.48
   1  -2 -11   86.84    2.67
  -1  -2 -11   88.33    2.96
  -2  -1  -9  229.14    4.50
   2   1  -9  219.31    3.07
  -1   2  -9  225.25    3.78
  -2   1  -9  222.89    4.20
   1   2  -9  228.97    3.25
  -1  -2  -9  244.23    4.53
   2   1  -7  114.50    1.84
  -2  -1  -7  120.59    3.04
  -2   1  -7  118.79    2.83
  -1  -2  -7  121.95    2.87
  -2   1  -5   39.96    1.60
  -2  -1  -5   38.66    1.66
   1  -2  -3    0.84    0.28
  -2  -1  -3    1.33    0.52
   1  -2  -1    1.32    0.33
  -2   1  -1    1.86    0.36
   2  -1  -1    1.89    0.40
  -2  -1  -1    3.37    0.46
  -2  -1  -1    1.31    0.22
   2  -1   1    2.13    0.37
  -1   2   1    1.11    0.31
  -2   1   1    1.56    0.34
   2   1   1    2.67    0.37
  -1   2   3    1.19    0.30
  -2   1   3    1.01    0.41
   2  -1   3    2.84    0.54
   2   1   3    0.17    0.44
   2   1   5   36.30    0.87
   1  -2   5   41.37    1.34
   2  -1   5   36.23    1.42
  -1  -2   5   40.52    0.96
  -1   2   5   40.09    1.05
   2   1   5   36.09    1.56
   1  -2   7  120.76    2.46
   2  -1   7  116.39    2.72
  -1  -2   7  116.93    2.00
   2   1   7  114.62    2.84
   2  -1   9  226.99    4.16
   1  -2   9  224.87    3.78
  -1  -2   9  224.12    3.29
   2   1   9  222.61    4.28
   1  -2  11   87.80    2.64
   2   1  11   81.97    2.81
   2  -1  11   86.74    2.84
  -1  -2  11   83.33    2.23
   1  -2  13   51.98    2.26
  -1  -2  13   50.22    1.95
   2  -1  13   48.19    2.27
   2  -1  15  102.06    3.53
   1  -2  15  102.17    3.27
   1  -2  17  149.37    4.27
   2  -1  17  144.26    4.37
  -2  -2 -34    6.43    2.01
  -2  -2 -32  234.07    7.99
   2  -2 -30    0.19    1.23
  -2  -2 -30    1.25    1.53
   2  -2 -28  229.82    6.81
  -2  -2 -28  216.93    7.26
  -2  -2 -26    0.39    1.31
   2  -2 -26   -0.92    1.22
   2  -2 -24   88.80    3.99
  -2  -2 -24   85.64    4.29
   2   2 -22    2.77    1.13
  -2   2 -22    1.99    1.40
  -2  -2 -22   -2.25    1.38
   2  -2 -22    0.04    0.92
  -2   2 -20 1467.70   14.70
   2  -2 -20 1601.84   14.90
  -2  -2 -20 1538.60   16.14
   2   2 -20 1526.15   12.96
   2   2 -18    0.86    0.77
  -2   2 -18    2.18    1.25
  -2  -2 -18    0.82    1.08
   2  -2 -18   -0.14    0.85
  -2  -2 -16  169.68    4.90
  -2   2 -16  170.32    4.59
   2   2 -16  173.13    3.87
   2  -2 -16  171.72    4.35
  -2   2 -14    1.41    1.03
   2   2 -14    0.66    0.64
   2  -2 -14    0.10    0.68
  -2  -2 -14    0.76    0.93
  -2   2 -12 2086.71   13.83
   2   2 -12 2106.25   11.00
  -2  -2 -12 2147.54   15.30
   2   2 -10    0.83    0.53
  -2   2 -10    2.29    0.93
  -2  -2 -10   -0.06    0.78
   2   2  -8 2290.35    8.05
  -2  -2  -8 2281.26   13.47
  -2  -2  -6   -0.01    0.83
   2  -2  -4 2202.85    8.41
  -2  -2  -4 2168.02   10.54
   2  -2  -2    0.61    0.36
   2  -2   0 3654.27   10.42
  -2   2   0 3685.29   10.46
  -2   2   2    0.89    0.41
  -2   2   4 2231.25    8.49
  -2   2   6    0.89    0.47
   2  -2   6    2.13    0.70
  -2  -2   6    1.36    0.30
   2  -2   8 2262.06   11.84
  -2  -2   8 2174.45    8.28
   2  -2  10    1.61    0.70
  -2  -2  10   -0.01    0.40
   2  -2  12 2126.71   13.92
   2  -2  14    0.24    0.63
   2  -2  16  165.94    4.47
   2  -2  18   -1.50    0.97
   2  -2  20 1499.01   14.75
   0  -3 -33    1.60    1.58
   0  -3 -31    0.21    1.42
   3   0 -29    1.72    1.31
  -3   0 -29    3.33    1.84
   0  -3 -29   -1.98    1.55
   0  -3 -27   -2.01    1.45
   3   0 -27    1.08    1.14
  -3   0 -27    2.73    1.63
   0  -3 -25   -1.72    1.49
   3   0 -25    0.57    0.97
  -3   0 -25    2.62    1.55
  -3   0 -23    1.43    1.48
   3   0 -23    0.03    0.95
   0  -3 -23    1.29    1.31
  -3   0 -21    0.45    1.17
   3   0 -21   -1.51    1.01
   0  -3 -21    0.22    1.05
   3   0 -19   -0.79    0.84
  -3   0 -19    0.04    1.02
   0  -3 -19   -0.39    1.00
  -3   0 -17    0.27    0.95
   0  -3 -17   -0.33    0.95
   3   0 -17    0.55    0.69
  -3   0 -15    0.79    0.94
   0  -3 -15    0.21    0.85
   3   0 -15    0.62    0.65
  -3   0 -13    0.45    0.89
   0  -3 -13    0.01    0.77
   3   0 -13    0.79    0.55
  -3   0 -11   -0.42    0.94
   3   0 -11    0.05    0.50
  -3   0  -9    0.47    0.88
  -3   0  -7   -0.45    0.79
   0  -3  -5    0.49    0.25
  -3   0  -5    0.86    0.87
  -3   0  -3    0.51    0.35
   0  -3  -3    0.20    0.29
  -3   0  -3    3.14    0.84
  -3   0  -1    0.14    0.32
   3   0  -1    0.14    0.40
   3   0   1    0.31    0.33
  -3   0   1    0.40    0.41
   3   0   1    1.01    0.47
   3   0   3    1.08    0.40
   3   0   3    0.14    0.48
   0   3   5    0.91    0.31
   3   0   5    2.19    0.47
   3   0   5    1.15    0.66
   0   3   7    0.64    0.31
   0  -3   7    1.19    0.49
   3   0   7    0.89    0.66
   0  -3   9    0.38    0.44
   3   0   9    0.02    0.60
   0   3   9    0.28    0.31
   0  -3  11    1.19    0.60
   3   0  11    0.11    0.73
   0  -3  13   -0.23    0.53
   3   0  13    0.28    0.66
   0  -3  15    0.21    0.59
   3   0  15   -0.63    0.82
   3   0  17   -1.30    0.95
   0  -3  17    0.21    0.65
   0  -3  19   -0.79    0.85
   1  -3 -32    8.09    1.97
  -3  -1 -32    8.13    2.18
  -1  -3 -32    2.28    1.57
  -3  -1 -30    4.31    1.76
   1  -3 -30    2.14    1.42
  -1  -3 -30    2.81    1.60
   3  -1 -30    3.22    1.40
   3   1 -28   12.69    1.78
  -3  -1 -28   10.30    2.16
  -1  -3 -28    7.73    1.83
   3  -1 -28    8.02    1.61
   1  -3 -28    6.51    1.67
  -3   1 -26    8.71    1.94
  -3  -1 -26    8.34    1.90
   1  -3 -26    4.46    1.32
  -1  -3 -26    6.52    1.68
   3   1 -26    8.16    1.45
   3  -1 -26    6.97    1.45
  -1  -3 -24    6.97    1.68
   3   1 -24   10.85    1.57
   3  -1 -24    9.25    1.46
  -3   1 -24   12.89    2.14
  -3  -1 -24    9.97    1.82
   1  -3 -24   10.36    1.79
  -3  -1 -22    5.32    1.55
   3   1 -22    5.34    1.16
  -3   1 -22    5.52    1.62
   3  -1 -22    4.25    1.13
   1  -3 -22    6.10    1.50
  -1  -3 -22    5.15    1.50
   3  -1 -20   15.56    1.64
  -3   1 -20   14.42    1.94
  -3  -1 -20   12.16    1.75
   3   1 -20   12.22    1.35
   1  -3 -20   12.15    1.69
  -1  -3 -20   12.88    1.81
  -3   1 -18    6.46    1.50
  -3  -1 -18    4.66    1.29
   3   1 -18    4.41    0.85
   3  -1 -18    5.28    1.02
   1  -3 -18    4.41    1.11
  -1  -3 -18    4.72    1.21
  -3  -1 -16   12.05    1.57
  -3   1 -16   12.55    1.63
   3   1 -16   11.15    1.11
   3  -1 -16   12.90    1.28
   1  -3 -16   11.23    1.34
  -1  -3 -16   11.54    1.51
   3   1 -14   14.10    1.10
  -3   1 -14   12.41    1.54
  -3  -1 -14   14.04    1.60
   3  -1 -14   13.91    1.20
  -1  -3 -14   14.09    1.47
   1  -3 -14   12.97    1.34
   3   1 -12    8.47    0.85
  -3  -1 -12    8.35    1.32
  -3   1 -12    8.29    1.30
  -1  -3 -12    7.66    1.16
   3  -1 -12    8.18    0.91
  -3   1 -10    2.25    0.95
  -3  -1 -10    0.94    0.86
   3   1 -10    1.86    0.50
  -1  -3 -10    1.73    0.78
  -3   1  -8   10.29    1.23
   3   1  -8    9.13    0.61
  -3  -1  -8    8.52    1.27
  -3   1  -6    7.38    1.10
  -3  -1  -6    4.72    1.06
  -3  -1  -4    1.35    0.37
   1  -3  -4    1.09    0.35
  -3  -1  -4    2.32    0.85
   3  -1  -2    0.89    0.47
  -3  -1  -2    0.90    0.31
  -3   1  -2    1.01    0.43
   1  -3  -2    0.96    0.35
  -3  -1  -2    0.15    0.55
   3  -1   0   -0.10    0.40
  -3   1   0    0.08    0.42
  -3  -1   0    0.60    0.41
   3   1   0    0.83    0.42
  -1   3   2    0.22    0.39
   3  -1   2    1.22    0.53
  -3   1   2    0.98    0.52
   3   1   2    0.96    0.36
   3   1   2    1.57    0.58
  -3   1   4    0.58    0.50
   3   1   4    1.14    0.36
   3  -1   4    0.67    0.48
  -1   3   4    1.56    0.41
   3  -1   4    4.45    0.76
   3   1   4    1.91    0.64
  -1   3   6    3.90    0.47
   3   1   6    3.30    0.43
   3  -1   6    2.72    0.65
   3   1   6    4.01    0.77
  -1  -3   8    7.57    0.64
   3  -1   8   10.20    1.07
   1  -3   8    8.24    0.83
   3   1   8    8.20    1.02
  -1   3   8    8.31    0.64
   1  -3  10    0.51    0.51
  -1  -3  10    1.42    0.52
  -1   3  10    1.38    0.45
   3   1  10    0.91    0.66
   3  -1  10    1.72    0.72
   1  -3  12    9.50    1.08
   3   1  12    8.17    1.07
   3  -1  12    8.60    1.18
  -1  -3  12    8.23    0.87
   1  -3  14   14.63    1.29
  -1  -3  14   15.62    1.18
   3  -1  14   13.96    1.44
   3   1  14   14.84    1.43
   3  -1  16   11.71    1.36
   1  -3  16   11.98    1.26
  -1  -3  16   11.50    1.12
   1  -3  18    4.48    0.93
   3  -1  18    4.91    1.13
   3  -1  20   10.77    1.40
   1  -3  20   12.95    1.45
  -3  -2 -33   19.44    2.86
  -2  -3 -33   18.98    2.77
  -2  -3 -31    8.21    2.06
  -3  -2 -31    8.71    2.20
   2  -3 -31    7.59    1.81
  -3  -2 -29   23.69    2.90
   3  -2 -29   25.24    2.51
   2  -3 -29   21.48    2.41
  -2  -3 -29   23.64    2.82
   2  -3 -27    4.23    1.32
   3  -2 -27    7.46    1.50
  -2  -3 -27    6.05    1.75
  -3  -2 -27    8.42    1.97
   3  -2 -25   15.41    1.85
  -3  -2 -25   16.65    2.28
  -2  -3 -25   15.53    2.19
   2  -3 -25   18.15    2.18
  -2  -3 -23   24.05    2.46
   3  -2 -23   23.66    2.09
  -3  -2 -23   21.28    2.39
   2  -3 -23   23.22    2.27
   3   2 -23   27.48    1.99
  -3   2 -21   47.70    3.07
   3  -2 -21   51.75    2.86
  -3  -2 -21   45.93    3.10
  -2  -3 -21   47.88    3.15
   3   2 -21   51.48    2.50
   2  -3 -21   51.11    3.00
   3   2 -19   48.65    2.27
  -2  -3 -19   45.95    3.00
  -3  -2 -19   44.97    3.06
  -3   2 -19   49.02    2.94
   3  -2 -19   45.14    2.54
   2  -3 -19   46.84    2.71
  -2  -3 -17   29.14    2.30
   3   2 -17   27.30    1.63
  -3   2 -17   27.92    2.22
  -3  -2 -17   26.33    2.30
   2  -3 -17   26.66    2.03
   3  -2 -17   25.15    1.82
  -3   2 -15   47.38    2.61
  -3  -2 -15   47.42    2.73
   3   2 -15   47.66    1.91
   3  -2 -15   46.89    2.22
   2  -3 -15   45.93    2.35
  -2  -3 -15   48.56    2.76
  -3   2 -13   60.08    2.72
   3   2 -13   56.59    1.86
  -3  -2 -13   57.50    2.81
  -2  -3 -13   58.98    2.81
   3   2 -11  113.64    2.24
  -3   2 -11  115.12    3.34
  -3  -2 -11  116.23    3.73
  -2  -3 -11  112.21    3.60
   3   2  -9   76.71    1.50
  -2  -3  -9   87.74    3.02
  -3  -2  -9   87.44    3.10
  -3  -2  -7   98.85    3.01
  -2  -3  -7   97.38    2.90
  -3  -2  -5   54.91    2.11
   2  -3  -5   46.11    1.39
   3  -2  -3  115.78    2.21
   2  -3  -3  106.08    1.97
  -3  -2  -3  108.10    1.56
  -3  -2  -3  122.59    2.60
  -3   2  -1   94.83    2.01
   2  -3  -1   91.76    1.92
   3  -2  -1   97.80    2.10
  -3  -2  -1  119.51    2.20
  -2   3   1   84.86    2.10
  -3   2   1  104.58    2.05
  -3  -2   1  116.86    1.74
   3   2   1  114.64    2.15
  -2   3   3  112.37    2.11
   3  -2   3   97.27    2.40
  -3   2   3  117.79    2.23
   3   2   3  119.32    2.53
  -3   2   5   49.05    1.66
  -2   3   5   44.18    1.39
   3  -2   5   51.23    1.74
   3   2   5   50.70    1.91
   3   2   5   45.51    0.98
  -2   3   7   88.03    2.04
   3   2   7   85.45    1.29
   3  -2   7   91.03    2.53
  -2  -3   7   86.65    1.50
   2  -3   7   92.61    2.26
  -3   2   7   96.21    2.34
   3   2   7   94.27    2.79
   3   2   9   66.72    1.39
  -2  -3   9   73.35    1.69
   2  -3   9   71.30    2.31
   3  -2   9   74.74    2.47
  -2   3   9   73.58    2.00
   3  -2  11  109.88    3.29
   2  -3  11  112.40    3.10
  -2  -3  11  105.08    2.30
  -2   3  11  109.44    2.59
   2  -3  13   57.43    2.44
   3  -2  13   55.92    2.56
  -2  -3  13   54.90    1.89
   2  -3  15   48.95    2.44
   3  -2  15   46.37    2.53
   2  -3  17   23.26    1.85
   3  -2  17   23.33    1.94
   2  -3  19   42.91    2.49
   3  -2  19   44.29    2.71
   3  -2  21   46.55    2.81
   2  -3  21   45.66    2.76
  -2   3  25   16.71    1.61
  -2   3  27    7.08    1.22
  -3  -3 -34    0.35    1.73
  -3  -3 -32   -0.03    1.52
   3  -3 -30    0.23    1.21
  -3  -3 -30   -0.29    1.49
  -3  -3 -28   -0.61    1.45
   3  -3 -28   -2.12    1.43
  -3  -3 -26    1.98    1.38
   3  -3 -26    0.61    1.10
  -3  -3 -24   -1.36    1.41
   3  -3 -24    1.14    1.07
  -3  -3 -22    1.06    1.31
   3  -3 -22    1.84    1.08
  -3  -3 -20    1.76    1.40
   3  -3 -20   -1.46    1.01
   3  -3 -18    5.55    1.14
  -3  -3 -18    6.73    1.57
  -3  -3 -16    1.18    1.11
   3  -3 -16   -0.36    0.82
  -3  -3 -14    5.77    1.28
  -3  -3 -12   -0.83    0.95
  -3  -3 -10    0.75    0.91
  -3  -3  -8   -0.29    0.82
   3  -3  -6   10.63    0.83
  -3  -3  -6   11.90    1.22
   3  -3  -4    1.12    0.54
  -3  -3  -4    1.61    0.33
  -3  -3  -4    0.10    0.80
   3  -3  -2    1.24    0.52
   3  -3   0    2.62    0.65
  -3   3   0    2.53    0.66
  -3   3   2    2.00    0.64
   3  -3   2    0.33    0.60
  -3   3   4    1.13    0.58
  -3   3   6   11.93    0.90
  -3   3   8   -0.09    0.54
   3  -3   8    0.93    0.66
  -3  -3   8   -0.12    0.26
  -3   3  10    1.83    0.67
   3  -3  10    0.86    0.61
  -3  -3  10    0.35    0.34
  -3   3  12   -0.07    0.58
   3   3  12   -0.14    0.31
   3  -3  12   -0.75    0.78
   3  -3  14    5.15    1.03
  -3   3  14    4.42    0.81
   3  -3  16    0.39    0.72
  -3   3  16   -0.05    0.67
   3  -3  18    4.26    1.01
   3  -3  20   -0.63    0.92
   3  -3  22    1.85    0.93
  -3   3  22    1.31    0.81
  -3   3  24   -1.25    0.97
  -3   3  26   -0.15    0.80
  -3   3  28   -0.23    0.83
   0  -4 -32  270.43    8.65
   0  -4 -30    3.32    1.55
  -4   0 -28  148.85    6.07
   0  -4 -28  161.68    6.30
   4   0 -28  163.61    5.20
   4   0 -26    4.17    1.22
   0  -4 -26    6.47    1.82
  -4   0 -26    6.53    1.88
   0  -4 -24   79.57    4.09
  -4   0 -24   78.16    4.28
   4   0 -24   81.46    3.45
   4   0 -22    5.55    1.07
  -4   0 -22    7.67    1.84
   0  -4 -22    8.73    1.68
   4   0 -20  647.51    8.47
  -4   0 -20  600.50   10.42
   0  -4 -20  620.85   10.31
  -4   0 -18   14.67    1.88
   4   0 -18   19.17    1.52
   0  -4 -18   16.71    1.89
   4   0 -16   16.97    1.32
  -4   0 -16   16.09    1.84
   0  -4 -16   15.61    1.68
  -4   0 -14    4.72    1.13
   4   0 -14    4.19    0.71
   0  -4 -14    4.09    1.01
  -4   0 -12  212.24    5.07
   4   0 -12  220.62    3.52
  -4   0 -10   14.12    1.51
  -4   0  -8   96.97    3.05
   0  -4  -6   10.20    0.53
  -4   0  -6   10.58    1.21
   0  -4  -4  995.75    4.71
  -4   0  -4  995.33    6.02
  -4   0  -4  983.94    7.68
  -4   0  -2    5.92    0.63
  -4   0  -2   10.79    1.13
  -4   0   0 1371.32    7.49
   4   0   0 1411.67    7.58
  -4   0   2    6.17    0.78
   4   0   2    5.31    0.65
   4   0   2    5.82    0.77
   4   0   4  970.09    6.04
   4   0   4  968.81    7.60
   4   0   6   13.30    1.18
   0   4   6   10.13    0.55
   4   0   6    9.30    0.80
   0   4   8   96.12    1.46
   4   0   8   95.23    2.23
   4   0   8   92.29    2.91
   0   4  10   15.44    0.72
   0  -4  10   14.65    1.02
   4   0  10   14.25    1.37
   0  -4  12  215.26    3.90
   0   4  12  211.64    2.75
   4   0  12  211.33    4.95
   0   4  14    4.11    0.56
   4   0  14    4.14    0.93
   0  -4  14    5.15    0.87
   0   4  16   16.19    1.02
   0  -4  16   18.48    1.47
   4   0  16   16.76    1.74
   0   4  18   14.14    1.05
   0  -4  18   13.46    1.34
   4   0  18   14.07    1.64
   0   4  20  618.03    6.64
   0  -4  20  604.78    8.75
   0   4  22    7.04    0.93
   0   4  24   83.01    2.69
   0   4  26    3.94    0.84
  -1  -4 -33   18.04    2.70
  -1  -4 -31    6.66    1.98
   1  -4 -31    6.23    1.88
  -4  -1 -31    9.84    2.22
  -1  -4 -29   47.69    3.69
   4  -1 -29   51.53    3.21
  -4  -1 -29   51.13    3.92
   1  -4 -29   49.88    3.65
  -4  -1 -27   28.31    2.94
   1  -4 -27   30.21    2.84
   4  -1 -27   26.57    2.29
   4   1 -27   31.68    2.29
  -1  -4 -27   26.38    2.78
   1  -4 -25   28.29    2.66
   4  -1 -25   26.43    2.22
   4   1 -25   30.02    2.17
  -4   1 -25   29.96    2.79
  -4  -1 -25   24.99    2.74
  -1  -4 -25   27.43    2.72
  -4   1 -23    8.24    1.86
  -4  -1 -23    8.54    1.89
   4  -1 -23    3.81    1.06
   4   1 -23    4.51    1.09
   1  -4 -23    4.46    1.36
  -1  -4 -23    5.48    1.59
  -1  -4 -21   71.62    3.78
   4   1 -21   72.91    2.90
  -4  -1 -21   70.53    3.85
   4  -1 -21   73.48    3.13
  -4   1 -21   78.22    3.94
   1  -4 -21   70.37    3.67
  -4   1 -19  117.65    4.54
  -4  -1 -19  112.21    4.58
   4   1 -19  120.60    3.42
   4  -1 -19  124.97    3.82
  -1  -4 -19  126.54    4.73
   1  -4 -19  117.77    4.30
  -4   1 -17   90.79    3.89
  -4  -1 -17   90.29    3.93
   4   1 -17   94.53    2.83
   4  -1 -17   94.30    3.10
   1  -4 -17   94.69    3.72
  -1  -4 -17   90.81    3.78
  -4  -1 -15   48.87    2.78
   4   1 -15   52.83    1.96
  -4   1 -15   52.85    2.87
   4  -1 -15   56.66    2.26
   1  -4 -15   52.64    2.62
  -1  -4 -15   53.72    2.81
   4   1 -13   34.04    1.46
  -4   1 -13   37.89    2.33
  -4  -1 -13   35.68    2.28
  -1  -4 -13   34.66    2.21
  -4   1 -11   73.59    2.99
   4   1 -11   72.30    1.78
  -4  -1 -11   69.78    2.98
  -4  -1  -9  105.04    3.42
  -4   1  -9  106.87    3.30
   4   1  -9   98.38    1.69
  -4  -1  -7  252.96    4.78
  -4   1  -7  246.18    4.41
   1  -4  -7  261.11    2.89
   1  -4  -5    3.24    0.46
  -4  -1  -5    3.48    0.52
  -4  -1  -5    1.96    0.83
  -4  -1  -3    4.45    0.59
   1  -4  -3    3.90    0.54
  -4   1  -3    3.84    0.63
   4   1  -3    7.29    0.49
  -4  -1  -3    4.83    0.89
   4  -1  -3    3.96    0.66
   4  -1  -1   88.34    2.12
  -4   1  -1   88.61    1.98
  -4  -1  -1   87.21    1.88
  -4  -1  -1   92.95    2.10
   4   1  -1   86.60    1.69
  -4   1   1   84.20    2.11
   4  -1   1   88.38    2.03
   4   1   1   95.88    2.10
   4   1   3    4.36    0.57
  -4   1   3    4.00    0.74
   4  -1   3    6.22    0.73
   4  -1   3    9.95    0.97
   4   1   3    5.79    0.84
   4   1   5    3.09    0.49
  -4   1   5    2.51    0.66
  -1   4   5    2.81    0.50
   4  -1   5    2.89    0.61
   4  -1   5    3.99    0.75
   4   1   5    2.93    0.76
  -1   4   7  252.87    2.82
   4  -1   7  258.13    3.90
   4   1   7  241.88    2.97
   4  -1   7  242.62    4.36
   4   1   7  253.01    4.66
  -1   4   9   97.58    1.91
   4   1   9   93.06    2.01
   1  -4   9   97.99    2.43
  -1  -4   9   95.15    2.08
   4  -1   9  103.04    3.09
   4   1   9   98.24    3.18
   1   4  11   70.67    1.18
  -1   4  11   71.22    1.80
   4   1  11   65.65    1.91
   1  -4  11   69.85    2.29
  -1  -4  11   68.67    2.01
   4  -1  11   70.96    2.81
   4   1  11   71.86    2.94
   1  -4  13   30.95    1.73
  -1  -4  13   34.35    1.62
   4   1  13   34.96    2.23
  -1   4  13   34.72    1.40
   1   4  13   35.16    1.03
   4  -1  13   33.33    2.12
   1  -4  15   52.96    2.35
  -1   4  15   53.19    1.82
   4  -1  15   51.64    2.70
   1   4  15   51.03    1.43
  -1  -4  15   52.08    2.12
   4   1  15   51.08    2.75
  -1  -4  17   90.40    3.01
   4  -1  17   89.15    3.65
  -1   4  17   90.97    2.53
   1  -4  17   90.15    3.26
  -1  -4  19  115.93    3.57
   1  -4  19  113.54    3.81
  -1   4  19  117.74    3.05
   4  -1  19  120.62    4.52
  -1   4  21   69.35    2.49
   1   4  21   75.14    2.27
   1  -4  21   69.90    3.24
  -1   4  23    4.91    0.91
   1   4  23    6.11    0.78
   1   4  25   27.31    1.52
  -1   4  25   26.08    1.73
  -4  -2 -34    6.98    2.15
  -2  -4 -34    1.82    1.86
   2  -4 -32    0.83    1.36
  -2  -4 -32    0.99    1.54
  -4  -2 -32    5.52    2.15
  -4  -2 -30  129.43    6.12
   2  -4 -30  134.87    5.72
  -2  -4 -30  134.54    6.19
   2  -4 -28    5.15    1.59
   4  -2 -28    2.74    1.16
  -2  -4 -28   -0.16    1.55
  -4  -2 -28    0.85    1.44
   4  -2 -26   20.32    2.04
  -2  -4 -26   19.15    2.38
  -4  -2 -26   21.26    2.62
   2  -4 -26   22.28    2.40
  -4  -2 -24    0.73    1.37
  -2  -4 -24    2.29    1.55
   4  -2 -24    1.55    1.03
   2  -4 -24    3.19    1.40
   4  -2 -22  109.52    3.99
   4   2 -22  109.33    3.37
  -2  -4 -22  105.18    4.66
  -4  -2 -22  101.13    4.70
   2  -4 -22  110.81    4.50
  -4  -2 -20    4.07    1.38
   4   2 -20    8.21    1.16
   4  -2 -20    4.59    1.09
   2  -4 -20    4.68    1.27
  -2  -4 -20    6.21    1.61
   4   2 -18   22.25    1.47
  -4  -2 -18   20.44    2.08
  -4   2 -18   23.17    2.31
   4  -2 -18   21.27    1.65
  -2  -4 -18   22.79    2.21
   2  -4 -18   20.97    1.91
  -4  -2 -16    6.26    1.24
   4   2 -16    9.31    0.96
  -4   2 -16    9.01    1.53
   4  -2 -16    6.69    0.98
  -2  -4 -16    8.99    1.56
   4   2 -14  131.72    2.67
  -4  -2 -14  138.35    4.44
  -4   2 -14  139.16    4.11
  -2  -4 -14  137.49    4.31
   4   2 -12    4.41    0.60
  -2  -4 -12    3.16    0.95
  -4  -2 -12    4.36    1.26
   4   2 -10  349.72    2.95
  -4  -2 -10  365.36    6.44
  -2  -4 -10  381.94    6.31
  -4  -2  -8    8.76    1.28
   2  -4  -6  740.62    5.39
  -4  -2  -6  709.21    7.64
  -4  -2  -6  744.52    4.31
   2  -4  -4    8.16    0.72
  -4  -2  -4    7.10    0.52
   4  -2  -4    6.80    0.79
  -4  -2  -4    8.97    1.28
   4  -2  -2   13.45    1.01
  -4   2  -2    9.47    0.92
   2  -4  -2    8.53    0.83
  -4  -2  -2   14.44    1.24
  -4  -2  -2   11.74    0.72
   4   2  -2   13.10    0.64
   2  -4   0    1.58    0.60
  -4   2   0    1.62    0.63
   4  -2   0    1.39    0.57
  -4  -2   0    0.98    0.47
   4   2   0    0.85    0.43
  -4   2   2   11.40    0.92
   4  -2   2   10.69    0.95
  -2   4   2    8.25    0.79
  -4  -2   2   11.67    0.62
   4   2   2   11.41    1.01
  -2   4   4    6.98    0.71
   4  -2   4    6.46    0.81
  -4   2   4    6.43    0.78
   4   2   4    6.85    0.58
   4   2   4    8.45    0.94
   4   2   6  709.71    4.39
  -2   4   6  706.95    5.36
   4  -2   6  692.23    6.74
   4  -2   6  701.82    6.81
   4   2   6  709.13    7.62
  -4   2   6  688.82    6.50
  -4   2   8    8.46    0.99
  -2   4   8    8.03    0.73
   4   2   8    7.38    0.55
  -2  -4   8    9.10    0.64
   4  -2   8    7.67    1.04
   4   2   8    8.15    1.06
  -2   4  10  356.00    4.25
   4   2  10  354.16    3.40
   4  -2  10  362.93    5.81
  -2  -4  10  360.06    3.87
   2  -4  10  359.15    5.11
  -4   2  10  364.21    5.29
   4   2  10  350.97    6.19
  -2   4  12    3.20    0.63
   4   2  12    3.29    0.50
   2  -4  12    3.65    0.78
  -2  -4  12    4.06    0.64
   4  -2  12    4.43    1.04
   4   2  14  134.66    2.64
   4  -2  14  134.88    4.09
   2  -4  14  137.42    3.72
  -2   4  14  132.43    2.98
  -2  -4  14  127.68    2.90
   2   4  14  127.83    1.74
  -2   4  16    7.23    0.91
   2  -4  16    8.30    1.14
  -2  -4  16    5.97    0.82
   4  -2  16    7.59    1.22
   2  -4  18   19.97    1.70
  -2   4  18   22.56    1.48
   4  -2  18   21.82    1.94
  -2   4  20    5.60    0.95
   2  -4  20    4.95    1.10
   4  -2  20    5.00    1.18
   2  -4  22  102.71    4.08
  -2   4  22  105.50    3.31
  -2   4  24    1.93    0.82
   2   4  24    2.30    0.58
  -2   4  26   19.48    1.64
  -4   2  28    1.82    1.01
  -4  -3 -33    8.28    2.29
  -3  -4 -33    6.49    2.27
   3  -4 -31    1.25    1.32
  -3  -4 -31    2.63    1.84
  -4  -3 -31    5.08    2.15
  -3  -4 -29    1.94    1.48
   4  -3 -29    1.15    1.17
   3  -4 -29    0.02    1.24
  -4  -3 -29    4.89    1.84
  -3  -4 -27   15.83    2.44
   4  -3 -27   23.54    2.40
  -4  -3 -27   18.41    2.56
   3  -4 -27   19.73    2.32
  -4  -3 -25   12.37    2.09
  -3  -4 -25   12.31    2.04
   3  -4 -25   14.63    1.98
   4  -3 -25   15.11    1.93
  -3  -4 -23   43.37    3.32
  -4  -3 -23   42.25    3.26
   3  -4 -23   43.42    2.95
   4  -3 -23   42.04    2.77
  -4  -3 -21    5.93    1.56
  -3  -4 -21    6.82    1.63
   3  -4 -21    5.94    1.28
   4  -3 -21    4.79    1.12
  -3  -4 -19   24.08    2.37
  -4  -3 -19   24.40    2.43
   3  -4 -19   20.65    1.89
   4  -3 -19   22.57    1.87
  -4  -3 -17   23.34    2.22
  -3  -4 -17   21.35    2.20
   4  -3 -17   19.60    1.62
  -4  -3 -15  105.91    4.09
  -3  -4 -15  108.86    4.24
  -4  -3 -13   28.66    2.23
  -3  -4 -13   28.36    2.16
  -4  -3 -11   80.64    3.29
  -3  -4 -11   81.17    3.21
  -3  -4  -9   29.89    1.99
  -4  -3  -9   32.36    2.08
  -3  -4  -7  106.50    3.22
  -4  -3  -7  104.62    3.32
   3  -4  -7   92.31    2.32
   3  -4  -5  112.36    2.44
  -4  -3  -5  107.03    1.67
  -4  -3  -5  122.45    3.23
   4  -3  -5  115.12    2.63
   3  -4  -3  213.57    3.28
   4  -3  -3  212.98    3.46
  -4  -3  -3  219.59    3.78
   3  -4  -1   20.63    1.20
  -4   3  -1   22.12    1.28
   4  -3  -1   20.82    1.25
  -4  -3  -1   22.55    1.16
   3  -4   1   17.52    1.29
  -4   3   1   22.62    1.29
   4  -3   1   19.76    1.32
  -3   4   1   20.67    1.19
  -4  -3   1   24.52    1.03
   4  -3   3  205.14    3.61
  -3   4   3  210.89    3.32
  -4   3   3  216.26    3.52
  -4  -3   3  214.47    2.23
  -3   4   5  116.48    2.50
  -4   3   5  118.34    2.69
   4  -3   5   97.72    2.74
  -3   4   7   96.66    2.35
  -4   3   7   96.38    2.58
   4  -3   7   98.98    2.68
  -4   3   9   10.30    1.04
  -3   4   9   12.27    0.99
   4   3   9   17.08    0.67
  -3  -4   9   12.48    0.65
   4  -3   9   14.17    1.28
   3  -4   9   14.17    1.22
   4   3  11   75.80    1.30
  -3   4  11   77.25    2.32
   4  -3  11   77.72    2.78
   3  -4  11   79.22    2.72
  -3  -4  11   77.15    1.75
  -4   3  11   76.71    2.50
  -3   4  13   24.23    1.45
   4   3  13   24.36    0.90
   3  -4  13   23.76    1.64
   4  -3  13   25.19    1.77
  -4   3  13   25.90    1.60
  -3  -4  13   23.99    1.15
   4   3  15  102.82    1.94
   3   4  15   94.76    1.35
   3  -4  15  110.14    3.58
   4  -3  15  101.50    3.66
  -3   4  15  102.38    2.95
  -4   3  15  103.47    3.25
   4   3  17   18.53    1.00
   3  -4  17   22.94    1.86
  -4   3  17   18.15    1.56
   4  -3  17   20.13    1.84
  -3   4  17   18.93    1.43
   4   3  19   20.59    1.16
  -3   4  19   21.76    1.59
   3  -4  19   22.90    1.96
  -4   3  19   23.07    1.79
   4  -3  19   20.38    1.96
   4   3  21    5.84    0.76
  -3   4  21    7.07    1.10
  -4   3  21    5.46    1.13
   3  -4  21    5.28    1.17
   4  -3  21    4.18    1.04
   4   3  23   39.87    1.75
  -4   3  23   42.59    2.52
  -3   4  23   39.33    2.25
  -3   4  25   13.52    1.49
  -4   3  25   13.02    1.63
  -3   4  27   19.83    1.83
  -4   3  27   20.72    1.98
  -4  -4 -34    2.97    2.05
  -4  -4 -32   77.79    5.08
  -4  -4 -30    1.10    1.55
   4  -4 -30   -1.62    1.52
   4  -4 -28   29.55    2.69
  -4  -4 -28   25.44    2.93
  -4  -4 -26   -0.86    1.44
   4  -4 -26    0.78    1.16
  -4  -4 -24   51.66    3.70
   4  -4 -24   50.20    3.13
  -4  -4 -22    0.77    1.31
   4  -4 -22   -1.22    1.22
  -4  -4 -20  510.65   10.04
   4  -4 -20  505.83    8.62
  -4  -4 -18    0.97    1.07
  -4  -4 -16   96.65    4.15
  -4  -4 -14   -0.56    0.99
  -4  -4 -12 1020.31   11.76
  -4  -4 -10   -0.10    0.93
  -4  -4  -8 1426.07   12.12
  -4  -4  -6    0.92    0.31
   4  -4  -6    0.50    0.55
  -4  -4  -6    0.28    0.89
   4  -4  -4  432.69    4.95
  -4  -4  -4  438.67    6.03
   4  -4  -2    0.50    0.61
  -4  -4  -2   -1.64    0.89
   4  -4   0 4544.17   16.68
  -4   4   0 4581.58   16.92
   4  -4   2    0.39    0.66
  -4   4   2    0.09    0.58
   4  -4   4  440.26    5.93
  -4   4   4  425.61    5.01
  -4   4   6    0.70    0.65
  -4   4   8 1396.30    9.57
  -4   4  10    0.16    0.63
   4  -4  10    1.58    0.82
  -4   4  12  956.77    8.80
   4  -4  12  971.08    9.97
  -4   4  14    0.44    0.66
   4  -4  14   -1.21    0.95
   4   4  16   84.86    1.24
   4  -4  16   92.94    3.54
  -4   4  16   94.79    3.10
   4   4  18    0.16    0.29
  -4   4  18   -0.01    0.72
   4  -4  18    0.96    0.89
   4   4  20  488.32    3.89
   4  -4  20  493.14    8.94
  -4   4  20  479.67    7.45
   4   4  22    0.10    0.34
  -4   4  22    0.13    0.78
  -4   4  24   51.08    2.71
  -4   4  26   -1.22    0.95
   0  -5 -33   -1.07    1.68
   0  -5 -31   -2.55    1.74
   0  -5 -29   -1.54    1.69
  -5   0 -27    3.38    1.63
   5   0 -27    0.03    0.92
   0  -5 -27    3.43    1.62
   5   0 -25   -0.02    0.84
  -5   0 -25    2.16    1.65
   0  -5 -25   -0.42    1.27
  -5   0 -23    1.76    1.59
   5   0 -23   -0.28    0.83
   0  -5 -23   -0.33    1.23
   5   0 -21   -0.49    0.80
  -5   0 -21    1.99    1.48
   0  -5 -21   -0.36    1.19
  -5   0 -19    2.03    1.39
   5   0 -19    1.09    0.77
   0  -5 -19   -0.41    1.04
  -5   0 -17    1.02    1.20
   5   0 -17    0.43    0.63
   0  -5 -17   -0.87    1.07
  -5   0 -15    0.35    1.13
   5   0 -15    0.16    0.51
   0  -5 -15   -0.21    0.97
  -5   0 -13    0.45    0.98
   5   0 -13    0.28    0.43
  -5   0 -11    1.99    1.08
  -5   0  -9    1.55    1.04
   0  -5  -7    4.63    0.46
  -5   0  -7    1.32    1.07
  -5   0  -5    2.69    0.59
   0  -5  -5    2.55    0.43
  -5   0  -5    2.78    1.06
  -5   0  -3    2.15    0.59
  -5   0  -3    6.85    1.12
  -5   0  -1    3.24    0.71
   5   0  -1    3.90    0.75
   5   0   1    3.31    0.73
  -5   0   1    3.28    0.74
   5   0   1    4.71    0.81
   5   0   3    1.87    0.59
  -5   0   3    2.25    0.75
   5   0   3    2.17    0.68
   5   0   5    2.18    0.62
   5   0   5    1.83    0.65
   5   0   7    2.01    0.62
   5   0   7    1.42    0.75
   0   5   9    0.95    0.33
   5   0   9    1.02    0.54
   5   0   9    0.99    0.75
   0   5  11    1.23    0.37
   5   0  11    0.34    0.52
   0  -5  11    1.50    0.65
   5   0  11   -0.09    0.74
   0   5  13    0.21    0.33
   5   0  13    0.10    0.59
   0  -5  13   -0.89    0.65
   5   0  13   -0.75    0.82
   0   5  15    0.16    0.34
   0  -5  15    1.16    0.67
   5   0  15    0.59    0.78
   0   5  17    0.42    0.40
   0  -5  17    0.22    0.65
   5   0  17    0.19    0.94
   0   5  19    0.14    0.46
   0  -5  19   -0.46    0.73
   5   0  19   -1.20    0.96
   0   5  21    0.07    0.55
   0  -5  21   -0.90    0.83
   0   5  23    0.04    0.55
   0  -5  23   -0.16    0.87
   0   5  25   -0.28    0.58
  -1  -5 -34    3.68    1.93
  -1  -5 -32   -0.02    1.58
   1  -5 -32    0.28    1.47
  -5  -1 -30   13.55    2.49
   1  -5 -30    9.13    1.97
  -1  -5 -30    8.33    1.95
  -1  -5 -28   -1.28    1.63
   5  -1 -28   -0.15    1.02
  -5  -1 -28    2.42    1.78
   1  -5 -28    1.66    1.45
  -5  -1 -26   17.20    2.53
   5   1 -26   15.84    1.67
   5  -1 -26   11.42    1.52
   1  -5 -26   16.05    2.23
  -1  -5 -26   15.27    2.36
  -5  -1 -24    2.28    1.55
   5   1 -24    1.72    0.94
  -5   1 -24    1.76    1.36
   5  -1 -24   -1.36    1.11
   1  -5 -24    0.50    1.30
  -1  -5 -24    0.73    1.38
   5  -1 -22   24.17    1.87
  -5   1 -22   24.35    2.61
  -5  -1 -22   23.09    2.52
   5   1 -22   22.08    1.65
   1  -5 -22   22.39    2.28
  -1  -5 -22   23.72    2.49
   5   1 -20    1.12    0.74
  -5  -1 -20    1.67    1.35
  -5   1 -20    3.12    1.56
   5  -1 -20    1.86    0.88
   1  -5 -20   -0.01    1.09
  -1  -5 -20    0.43    1.16
  -5   1 -18   32.43    2.59
   5   1 -18   28.89    1.59
  -5  -1 -18   29.99    2.53
   5  -1 -18   29.60    1.82
  -1  -5 -18   27.34    2.33
   1  -5 -18   29.98    2.31
   5   1 -16    0.92    0.53
  -5   1 -16    3.01    1.33
  -5  -1 -16    0.01    1.14
   5  -1 -16    0.17    0.57
  -1  -5 -16   -0.07    0.96
   5   1 -14   31.24    1.34
  -5  -1 -14   27.56    2.24
  -5   1 -14   30.46    2.32
  -1  -5 -14   31.40    2.18
  -5  -1 -12    2.26    0.95
  -5   1 -12    5.19    1.30
   5   1 -12    2.75    0.50
  -5  -1 -10   16.06    1.60
  -5   1 -10   20.13    1.85
   5   1 -10   16.78    0.74
  -5   1  -8    9.50    1.34
  -5  -1  -8    5.92    1.08
   1  -5  -8    7.60    0.62
   1  -5  -6   26.76    0.98
  -5  -1  -6   23.48    1.65
  -5  -1  -6   24.71    1.07
  -1  -5  -6   24.54    0.70
  -5  -1  -4    7.10    0.76
  -5  -1  -4    9.24    1.15
  -5   1  -4    6.86    0.86
   1  -5  -4    5.98    0.68
   5  -1  -2    4.42    0.77
  -5  -1  -2    3.42    0.63
  -5  -1  -2    4.62    0.99
   5   1  -2    3.94    0.55
  -5   1  -2    3.29    0.66
  -5  -1   0    6.91    0.81
  -5   1   0    6.43    0.86
   5  -1   0    6.15    0.83
  -5  -1   0   15.68    1.12
   5   1   0    5.69    0.68
   5   1   2    2.67    0.57
   5  -1   2    3.59    0.67
  -5   1   2    3.66    0.77
   5   1   2    4.10    0.82
   5  -1   4    7.37    0.88
  -5   1   4    7.92    0.96
   5   1   4    8.13    0.76
   5   1   4    9.59    1.06
   5  -1   4    9.47    1.02
   5   1   6   23.32    1.07
   5  -1   6   22.34    1.25
  -1   5   6   25.84    1.07
   5   1   6   24.97    1.60
   5  -1   6   22.40    1.45
  -5   1   6   22.54    1.40
   5   1   8    7.26    0.70
   5  -1   8    6.66    0.86
  -1   5   8    6.90    0.62
   5  -1   8    5.75    0.89
   5   1   8    6.59    0.98
  -1   5  10   17.54    0.90
   5  -1  10   16.42    1.22
   5   1  10   16.63    0.99
   1  -5  10   18.42    1.21
  -1  -5  10   18.98    1.05
   5  -1  10   18.45    1.56
   5   1  10   15.67    1.48
  -1   5  12    2.52    0.49
   5   1  12    2.35    0.55
   1  -5  12    2.70    0.73
  -1  -5  12    1.72    0.56
   5  -1  12    1.96    0.79
   5   1  12    1.44    0.74
   1   5  14   32.07    0.87
  -1   5  14   32.42    1.33
   5   1  14   29.86    1.45
   1  -5  14   30.79    1.73
  -1  -5  14   32.73    1.64
   5  -1  14   31.42    2.21
   5   1  14   32.72    2.28
   5   1  16    0.61    0.53
  -1   5  16    0.78    0.46
   1   5  16    0.59    0.31
   1  -5  16    1.13    0.80
   5  -1  16    0.35    0.73
   5   1  16    0.51    0.87
  -1  -5  16    0.92    0.63
  -1   5  18   28.89    1.43
   1   5  18   30.19    1.09
   5   1  18   25.94    1.60
   1  -5  18   29.76    1.99
  -1  -5  18   28.00    1.74
   5  -1  18   28.74    2.22
  -1   5  20    1.13    0.59
   1   5  20    1.69    0.49
  -1  -5  20    1.05    0.70
   1  -5  20    0.96    0.76
   1   5  22   23.22    1.14
  -1   5  22   22.76    1.43
   1  -5  22   21.38    1.92
   5   1  24   -0.26    0.79
   1   5  24    0.49    0.51
  -1   5  24    0.07    0.59
   1  -5  24   -1.36    1.00
  -5   1  30    9.18    1.74
  -5  -2 -33   13.01    2.56
  -2  -5 -33    7.68    2.24
   2  -5 -31    6.84    1.75
  -5  -2 -31   15.59    2.62
  -2  -5 -31    9.52    2.12
  -2  -5 -29    8.77    2.00
   2  -5 -29   11.95    2.11
  -5  -2 -29   11.44    2.42
   5  -2 -27   18.56    1.96
  -5  -2 -27   20.18    2.76
  -2  -5 -27   23.24    2.77
   2  -5 -27   20.63    2.48
  -5  -2 -25   65.23    4.15
  -2  -5 -25   71.29    4.28
   5  -2 -25   71.47    3.42
   2  -5 -25   65.93    3.88
   5  -2 -23   71.29    3.32
  -2  -5 -23   67.49    3.99
  -5  -2 -23   65.11    4.04
   2  -5 -23   67.50    3.70
  -2  -5 -21  106.60    4.72
  -5  -2 -21  100.75    4.66
   5   2 -21  109.36    3.08
   5  -2 -21  110.61    3.84
   2  -5 -21  103.26    4.33
  -5  -2 -19   47.27    3.18
   5   2 -19   56.13    2.11
   2  -5 -19   51.56    2.97
  -2  -5 -19   56.18    3.38
   5  -2 -19   53.34    2.53
   5   2 -17  148.66    3.06
  -5  -2 -17  143.98    5.13
   5  -2 -17  145.96    3.88
  -2  -5 -17  143.39    5.01
  -5  -2 -15  125.12    4.54
   5   2 -15  129.70    2.56
  -2  -5 -15  134.82    4.59
  -5  -2 -13  374.19    7.32
   5   2 -13  365.70    3.66
  -2  -5 -13  392.00    7.22
   5   2 -11   95.79    1.50
  -5  -2 -11  100.89    3.71
  -5  -2  -9  199.94    4.78
   2  -5  -7  109.38    2.26
  -5  -2  -7  121.43    3.54
  -5  -2  -7  101.28    1.96
  -5  -2  -5  375.06    3.69
   2  -5  -5  371.05    3.99
  -5  -2  -5  377.90    5.61
  -5  -2  -3  101.82    2.19
   2  -5  -3   95.66    2.34
  -5   2  -3  105.14    2.56
  -5  -2  -3  120.49    2.94
   5   2  -3  120.07    1.87
   5  -2  -3  111.08    2.74
   5  -2  -1  177.62    3.26
   2  -5  -1  166.56    3.17
  -5   2  -1  185.95    3.31
  -5  -2  -1  174.24    3.09
   5   2  -1  177.96    2.79
  -5  -2  -1  180.45    3.00
  -5   2   1  181.85    3.28
   5  -2   1  177.58    3.24
  -5  -2   1  178.92    2.64
   5   2   1  176.93    3.22
   5  -2   3   96.06    2.69
  -5   2   3  113.40    2.77
   5   2   3  115.30    2.92
  -5   2   5  369.43    5.16
  -2   5   5  376.97    4.21
   5  -2   5  356.45    4.85
   5  -2   5  363.68    5.04
   5   2   5  368.38    5.55
   5   2   5  367.70    3.86
   5   2   7  110.12    2.09
  -2   5   7  108.13    2.35
   5  -2   7  104.95    2.92
   5  -2   7  111.95    3.09
  -5   2   7  111.22    3.00
   5   2   7  115.12    3.38
   5   2   9  178.68    2.58
  -2   5   9  176.84    2.97
   5  -2   9  172.97    3.91
   5  -2   9  180.02    4.12
   5   2   9  184.06    4.64
  -5   2   9  174.82    3.84
   5   2  11   91.21    1.96
  -2   5  11   96.58    2.29
   2  -5  11   97.10    2.82
   5  -2  11   96.15    3.26
  -2  -5  11   93.63    2.16
  -5   2  11   96.23    3.01
   5   2  11   96.92    3.55
  -2   5  13  359.79    4.60
   5   2  13  364.55    4.09
   5  -2  13  370.25    6.75
   2  -5  13  361.30    5.80
  -2  -5  13  362.86    4.60
   5   2  13  373.88    7.21
  -5   2  13  371.96    6.22
  -2   5  15  125.41    2.91
   5   2  15  121.43    2.57
   5  -2  15  127.33    4.23
   2  -5  15  123.65    3.67
  -2  -5  15  123.40    3.03
  -2   5  17  142.98    3.28
   5   2  17  140.69    2.99
   2  -5  17  145.66    4.20
   5  -2  17  147.40    4.82
  -2  -5  17  138.37    3.46
   5   2  19   52.07    2.00
  -2   5  19   52.79    2.14
   2   5  19   56.79    1.23
  -2  -5  19   52.04    2.27
   5  -2  19   52.96    3.07
   2  -5  19   53.65    2.79
   5   2  21   98.93    2.84
   2   5  21  108.34    1.86
  -2   5  21  104.08    3.12
   2  -5  21   99.97    3.90
   5   2  23   67.04    2.45
   2   5  23   70.13    1.60
  -2   5  23   64.39    2.57
   2  -5  23   64.89    3.36
  -2   5  25   64.95    2.63
  -5   2  25   64.78    3.40
  -5   2  27   20.56    2.10
  -5   2  29    9.23    1.58
  -5  -3 -34    4.24    2.11
  -3  -5 -34   -0.43    1.66
  -5  -3 -32    3.99    1.94
  -3  -5 -32   -0.16    1.73
  -3  -5 -30    0.51    1.59
  -5  -3 -30    2.50    1.85
   3  -5 -30    4.44    1.74
  -5  -3 -28    4.84    1.80
   5  -3 -28    4.71    1.31
  -3  -5 -28    2.99    1.53
   3  -5 -28    8.14    1.88
  -3  -5 -26   -1.54    1.56
  -5  -3 -26   -0.21    1.52
   3  -5 -26    0.86    1.29
   5  -3 -26    1.32    1.14
  -5  -3 -24    8.52    1.93
   3  -5 -24    9.04    1.68
  -3  -5 -24   10.97    2.08
   5  -3 -24   10.37    1.60
  -5  -3 -22    0.80    1.46
  -3  -5 -22    2.02    1.37
   3  -5 -22    0.18    1.07
   5  -3 -22    2.18    0.95
  -5  -3 -20    8.76    1.75
   5  -3 -20   10.72    1.42
  -3  -5 -20   10.20    1.93
   3  -5 -20   10.43    1.52
  -5  -3 -18    0.38    1.36
  -3  -5 -18    0.98    1.19
   5  -3 -18   -0.11    0.81
  -5  -3 -16   13.32    1.83
  -3  -5 -16   13.09    1.73
  -5  -3 -14    3.63    1.30
  -3  -5 -14    3.46    1.19
  -5  -3 -12   13.04    1.61
  -3  -5 -12   11.56    1.48
  -5  -3 -10   10.01    1.48
  -3  -5 -10    9.04    1.33
  -5  -3  -8    8.01    0.56
   3  -5  -8    6.79    0.75
  -5  -3  -8    7.14    1.22
  -5  -3  -6   17.90    0.89
   3  -5  -6   13.70    0.99
  -5  -3  -6   16.64    1.51
   5  -3  -6   14.01    1.22
   3  -5  -4    6.87    0.77
  -5  -3  -4    3.48    0.47
   5  -3  -4    6.18    0.84
  -5  -3  -4    6.18    1.09
   5  -3  -2   28.85    1.53
   3  -5  -2   27.93    1.44
  -5   3  -2   24.70    1.58
  -5  -3  -2   36.14    1.71
   5  -3   0    0.59    0.60
  -5   3   0    0.80    0.66
   3  -5   0    0.00    0.67
  -5  -3   0    0.04    0.57
  -5   3   2   28.78    1.59
  -3   5   2   22.00    1.46
   5  -3   2   28.40    1.58
  -5  -3   2   30.99    1.15
   5   3   2   32.41    1.54
  -5   3   4    5.40    0.83
   5  -3   4    5.66    0.87
  -3   5   4    6.61    0.86
  -5  -3   4    5.90    0.42
   5   3   4    5.75    0.84
  -3   5   6   14.12    1.08
   5  -3   6   14.60    1.32
  -5   3   6   15.71    1.24
   5   3   6   14.17    1.29
  -5   3   8    6.27    0.92
   5  -3   8    5.49    0.94
  -3   5   8    7.34    0.85
   5  -3   8    8.23    1.11
   5   3   8    7.57    0.58
   5   3   8    6.51    1.03
   5   3  10    8.44    0.57
  -3   5  10    9.77    0.95
  -5   3  10    7.69    0.99
   3  -5  10   11.29    1.15
  -3  -5  10    9.83    0.68
   5  -3  10    8.52    1.20
   5   3  12   12.41    0.66
  -3   5  12   12.78    1.05
  -5   3  12   13.12    1.28
   5  -3  12   11.17    1.22
  -3  -5  12   13.23    0.84
   3  -5  12   10.77    1.20
  -3   5  14    2.76    0.70
  -5   3  14    2.31    0.76
   5   3  14    2.29    0.42
   3  -5  14    0.62    0.62
   5  -3  14    2.26    0.98
  -3  -5  14    2.42    0.54
  -5   3  16   12.22    1.34
  -3   5  16   12.82    1.14
   5   3  16   13.16    0.81
   5  -3  16   14.86    1.70
   3  -5  16   13.31    1.44
  -3  -5  16   11.65    0.96
   5   3  18    0.98    0.43
  -5   3  18   -0.29    0.86
  -3   5  18    0.52    0.62
   3  -5  18    0.32    0.71
   5  -3  18    0.93    0.94
   5   3  20   10.94    0.85
  -5   3  20    9.98    1.39
  -3   5  20   10.29    1.22
   3  -5  20   11.90    1.61
   5   3  22    1.91    0.56
  -5   3  22    0.98    0.87
  -3   5  22    0.96    0.73
   3  -5  22    0.68    0.82
  -3   5  24    9.58    1.23
  -5   3  24    9.80    1.47
  -5   3  26   -0.75    0.95
  -3   5  26    0.34    0.74
  -5   3  28    4.93    1.24
  -4  -5 -33   25.62    3.35
  -5  -4 -33   25.27    3.42
  -5  -4 -31   50.64    4.27
  -4  -5 -31   51.00    4.29
   4  -5 -29   36.53    3.14
  -5  -4 -29   33.14    3.40
   5  -4 -29   42.58    3.10
  -4  -5 -29   30.16    3.36
   5  -4 -27   48.15    3.22
  -5  -4 -27   43.65    3.73
   4  -5 -27   40.02    3.15
  -4  -5 -27   43.53    3.64
  -5  -4 -25   48.29    3.65
  -4  -5 -25   53.20    3.85
   4  -5 -25   47.11    3.21
   5  -4 -25   51.33    3.18
  -5  -4 -23  162.83    6.30
  -4  -5 -23  167.58    6.36
   5  -4 -23  165.28    5.19
   4  -5 -23  158.49    5.36
  -5  -4 -21  130.73    5.44
  -4  -5 -21  133.48    5.45
   4  -5 -21  130.33    4.68
   5  -4 -21  135.49    4.58
  -5  -4 -19  217.98    6.61
  -4  -5 -19  225.30    6.80
  -5  -4 -17  127.76    4.91
  -4  -5 -17  126.92    4.94
  -5  -4 -15  275.02    6.85
  -4  -5 -15  286.70    6.93
  -5  -4 -13  281.33    6.58
  -4  -5 -13  286.91    6.55
  -4  -5 -11  699.97    9.67
  -5  -4 -11  709.47    9.86
  -4  -5  -9  503.91    7.78
   4  -5  -9  458.93    5.81
  -5  -4  -9  497.51    7.86
   4  -5  -7  435.48    5.36
  -5  -4  -7  413.54    3.36
  -5  -4  -7  451.04    6.96
  -4  -5  -7  451.85    6.94
   5  -4  -7  442.35    5.76
   4  -5  -5  325.62    4.63
   5  -4  -5  348.50    4.99
  -5  -4  -5  340.85    3.47
  -5  -4  -5  355.66    5.76
   4  -5  -3  729.94    7.11
   5  -4  -3  771.09    7.32
  -5  -4  -3  789.09    7.81
  -5   4  -1  723.49    7.71
   4  -5  -1  738.70    7.37
   5  -4  -1  752.12    7.35
  -5  -4  -1  786.98    7.06
   4  -5   1  742.92    7.61
   5  -4   1  729.39    7.67
  -4   5   1  711.69    7.62
  -5   4   1  770.37    7.45
  -5  -4   1  799.74    6.28
   5  -4   3  775.00    7.73
   4  -5   3  712.88    8.09
  -5   4   3  817.94    7.55
  -4   5   3  790.03    7.22
  -5  -4   3  779.58    5.27
   5  -4   5  322.63    5.43
  -4   5   5  347.07    4.91
  -5   4   5  347.89    5.10
  -5  -4   5  344.24    2.70
  -5   4   7  436.70    5.78
  -4   5   7  433.29    5.47
  -4   5   9  449.49    5.74
  -5   4   9  456.75    6.15
  -4  -5   9  451.03    2.98
   5  -4   9  462.16    6.47
  -4   5  11  688.92    7.21
  -5   4  11  693.55    7.89
   5  -4  11  702.61    8.55
  -4  -5  11  678.83    4.33
   4  -5  11  684.74    8.22
  -5   4  13  275.74    5.21
  -4   5  13  276.15    4.83
   5  -4  13  275.91    5.68
   4  -5  13  279.09    5.52
  -4  -5  13  267.92    3.19
  -4   5  15  275.37    5.03
  -5   4  15  274.18    5.42
   5  -4  15  278.17    6.10
   4  -5  15  278.67    5.82
  -4   5  17  119.69    3.52
   5   4  17  117.41    1.54
   5  -4  17  127.14    4.35
   4  -5  17  129.66    4.27
  -5   4  17  128.71    3.90
  -4   5  19  207.76    4.78
   5   4  19  202.76    2.19
   4  -5  19  212.84    5.70
   5  -4  19  212.81    5.99
  -5   4  19  214.24    5.19
  -4   5  21  128.45    3.90
   5   4  21  123.69    1.82
  -5   4  21  128.41    4.21
  -4   5  23  166.97    4.57
   5   4  23  148.43    2.04
  -5   4  23  163.61    4.90
  -5   4  25   46.82    2.75
  -4   5  25   48.58    2.61
  -4   5  27   43.66    2.54
  -5   4  27   43.62    2.78
  -5  -5 -32    1.49    1.91
  -5  -5 -30    1.97    1.69
  -5  -5 -28   -0.74    1.64
   5  -5 -28    0.90    1.27
  -5  -5 -26    5.33    1.75
   5  -5 -26    8.21    1.63
  -5  -5 -24   -0.88    1.67
   5  -5 -24    1.66    1.03
  -5  -5 -22   19.18    2.56
   5  -5 -22   19.45    2.04
  -5  -5 -20    1.40    1.39
  -5  -5 -18   32.12    2.76
  -5  -5 -16   -0.31    1.06
  -5  -5 -14   22.63    2.19
  -5  -5 -12   -0.11    1.01
  -5  -5 -10   58.89    2.91
  -5  -5  -8   -1.16    0.37
   5  -5  -8    0.14    0.55
  -5  -5  -8    0.21    0.93
   5  -5  -6    9.05    0.96
  -5  -5  -6   11.08    0.69
  -5  -5  -6    9.21    1.24
   5  -5  -4    0.71    0.59
  -5  -5  -4    0.06    0.76
   5  -5  -2    1.31    0.70
  -5  -5  -2   -0.86    1.00
   5  -5   0    0.54    0.65
  -5   5   0   -0.04    0.77
   5  -5   2    0.08    0.67
  -5   5   2    1.34    0.74
  -5   5   4    1.24    0.78
   5  -5   4    0.72    0.76
   5  -5   6    7.96    1.15
  -5   5   6    9.83    1.15
  -5   5   8    0.38    0.70
  -5   5  10   60.45    2.31
   5  -5  10   63.69    2.56
  -5   5  12   -0.12    0.64
   5  -5  12    0.50    0.69
  -5   5  14   21.12    1.56
   5  -5  14   22.04    1.75
  -5   5  16   -0.24    0.73
   5  -5  16   -1.16    0.97
  -5   5  18   27.92    1.93
   5  -5  18   30.47    2.30
  -5   5  20   -0.27    0.78
  -5   5  22   18.42    1.74
  -5   5  24   -0.96    0.88
  -5   5  26    8.23    1.35
   0  -6 -34   37.97    3.76
   0  -6 -32    4.88    1.86
   0  -6 -30  342.41    9.72
   0  -6 -28    1.08    1.40
  -6   0 -26   26.70    2.99
   0  -6 -26   26.14    2.75
   6   0 -26   22.70    1.87
  -6   0 -24   13.59    2.32
   6   0 -24   11.18    1.35
   0  -6 -24   12.05    2.09
   6   0 -22  353.57    6.16
  -6   0 -22  321.16    8.31
   0  -6 -22  330.43    8.21
   6   0 -20    3.83    0.92
  -6   0 -20    3.17    1.66
   0  -6 -20    2.63    1.21
  -6   0 -18  127.18    4.95
   6   0 -18  137.05    3.40
   0  -6 -18  129.45    4.80
  -6   0 -16   15.49    1.91
   6   0 -16   16.24    1.14
  -6   0 -14   37.91    2.56
   6   0 -14   34.67    1.47
  -6   0 -12   31.18    2.29
  -6   0 -10  148.54    4.34
   0  -6  -8    7.74    0.56
  -6   0  -8    9.17    1.41
  -6   0  -6  360.19    5.71
   0  -6  -6  374.19    3.50
  -6   0  -6  375.42    4.58
  -6   0  -4   69.34    2.39
  -6   0  -4   69.46    2.02
  -6   0  -2  117.92    2.69
   6   0   0    2.33    0.69
  -6   0   0    2.69    0.69
   6   0   0    3.04    0.67
  -6   0   2  109.63    2.81
   6   0   2  124.85    2.82
   6   0   2  109.96    2.70
   6   0   4   64.68    1.97
   6   0   4   64.52    2.29
  -6   0   4   64.58    2.27
   6   0   6  349.74    4.45
   6   0   6  354.50    5.64
   6   0   8    7.45    0.84
   6   0   8    9.41    1.26
   6   0  10  145.86    3.17
   6   0  10  144.27    4.22
   6   0  12   27.05    1.51
   0   6  12   27.16    0.99
   0  -6  12   29.98    1.56
   6   0  12   28.82    2.15
   0   6  14   35.24    1.13
   6   0  14   32.30    1.70
   0  -6  14   32.83    1.72
   6   0  14   33.17    2.30
   0   6  16   17.72    0.86
   6   0  16   14.73    1.26
   0  -6  16   19.08    1.46
   6   0  16   15.83    1.77
   0   6  18  134.20    2.38
   6   0  18  132.81    3.75
   0  -6  18  125.60    3.73
   6   0  18  133.34    4.96
   6   0  20    2.78    0.87
   0   6  20    3.73    0.60
   0  -6  20    2.79    0.90
   6   0  22  335.98    6.44
   0   6  22  331.54    4.13
   0  -6  22  321.95    6.66
   6   0  24   10.46    1.33
   0   6  24   13.12    0.97
   0  -6  24   11.77    1.48
  -1  -6 -33   14.46    2.63
   1  -6 -33   14.75    2.49
  -1  -6 -31   -0.05    1.73
   1  -6 -31    0.32    1.60
  -6  -1 -29   18.46    2.80
  -1  -6 -29   18.15    2.68
   1  -6 -29   16.92    2.53
   6  -1 -27    2.46    1.03
  -6  -1 -27    4.54    1.93
   1  -6 -27    4.32    1.63
  -1  -6 -27    4.61    1.76
  -6  -1 -25   14.11    2.40
   6   1 -25   15.03    1.48
   6  -1 -25   12.03    1.45
  -1  -6 -25   15.06    2.31
   1  -6 -25   12.96    2.10
  -6   1 -23   29.40    2.92
   6   1 -23   31.26    1.89
  -6  -1 -23   31.96    2.97
   6  -1 -23   31.18    2.09
   1  -6 -23   29.64    2.65
  -1  -6 -23   28.86    2.81
  -6   1 -21   29.09    2.71
   6   1 -21   26.85    1.68
  -6  -1 -21   24.58    2.65
   6  -1 -21   28.06    1.92
   1  -6 -21   24.00    2.39
  -1  -6 -21   26.88    2.55
   6   1 -19    0.74    0.59
  -6  -1 -19    1.06    1.29
  -1  -6 -19   -0.13    1.08
   1  -6 -19    1.22    1.10
   6  -1 -19    0.79    0.67
   6   1 -17    6.00    0.75
  -6  -1 -17    7.86    1.57
  -6   1 -17    9.13    1.71
   6  -1 -17    6.89    0.95
  -1  -6 -17    6.56    1.38
  -6   1 -15   75.74    3.53
   6   1 -15   77.21    2.05
  -6  -1 -15   78.73    3.75
  -1  -6 -15   73.53    3.47
  -6   1 -13   71.05    3.23
  -6  -1 -13   63.23    3.22
   6   1 -13   71.92    1.75
  -6   1 -11   70.17    3.06
  -6  -1 -11   64.56    3.13
  -6   1  -9   47.94    2.57
  -6  -1  -9   51.19    2.59
   1  -6  -9   48.55    1.42
   1  -6  -7   66.82    1.65
  -1  -6  -7   68.21    1.31
  -6  -1  -7   67.44    1.94
  -6  -1  -7   78.28    3.03
   1  -6  -5   92.15    2.10
  -6   1  -5   90.63    2.58
  -6  -1  -5   91.72    2.27
  -6  -1  -5  104.46    3.14
  -6  -1  -3  293.35    3.90
  -6   1  -3  290.13    4.28
   1  -6  -3  286.15    3.97
  -6  -1  -3  292.78    4.60
   6   1  -3  279.80    3.24
   6  -1  -3  289.32    4.63
  -6   1  -1   31.37    1.61
  -6  -1  -1   29.33    1.50
  -6  -1  -1   33.36    1.56
   6   1  -1   32.51    1.37
   6  -1  -1   35.06    1.65
  -6   1   1   32.12    1.59
   6  -1   1   32.59    1.62
   6   1   1   34.28    1.55
   6   1   1   33.93    1.58
  -6  -1   1   32.71    1.62
  -6   1   3  282.96    4.60
   6  -1   3  286.55    4.18
   6  -1   3  282.32    4.36
   6   1   3  280.87    4.65
   6   1   3  284.00    4.03
   6  -1   5   95.55    2.56
   6   1   5   95.60    2.36
   6  -1   5  103.53    2.98
   6   1   5  103.22    3.08
  -6   1   5   97.11    2.93
   6   1   7   70.53    2.00
   6  -1   7   69.70    2.33
   6  -1   7   73.29    2.72
   6   1   7   78.43    2.92
  -6   1   7   70.72    2.61
   6   1   9   49.22    1.67
  -1   6   9   48.71    1.47
   6  -1   9   47.58    1.94
   6  -1   9   47.76    2.33
  -6   1   9   46.18    2.21
   6   1   9   46.11    2.45
   6   1  11   66.06    2.01
  -1   6  11   70.31    1.76
   6  -1  11   69.36    2.43
   6  -1  11   70.10    2.96
  -1  -6  11   70.92    2.00
   6   1  11   65.09    3.01
   6  -1  13   71.09    2.62
   6   1  13   67.40    2.13
  -1   6  13   70.21    1.80
  -1  -6  13   68.96    2.20
   6  -1  13   71.52    3.18
   1  -6  13   69.07    2.47
   6   1  13   72.31    3.19
  -1   6  15   78.13    2.01
   6  -1  15   74.87    2.89
   6   1  15   71.90    2.31
   1  -6  15   72.78    2.70
  -1  -6  15   71.07    2.47
   6  -1  15   79.63    3.54
   6   1  15   75.07    3.55
  -1   6  17    7.31    0.76
   6   1  17    6.40    0.87
   6  -1  17    5.53    1.00
   1   6  17    6.22    0.44
   1  -6  17    7.09    1.12
   6   1  17    6.70    1.28
  -1  -6  17    5.76    0.87
   6  -1  17    6.16    1.26
   1   6  19    1.09    0.33
   6  -1  19   -0.30    0.87
   6   1  19    0.40    0.54
  -1   6  19    0.87    0.51
  -1  -6  19    0.75    0.67
   1  -6  19    1.13    0.81
   6   1  21   25.73    1.68
   1   6  21   26.14    0.93
  -1   6  21   25.13    1.37
  -1  -6  21   23.82    1.80
   1  -6  21   26.37    2.09
   6   1  23   31.30    1.89
   6  -1  23   29.14    2.18
  -1   6  23   31.05    1.55
   1   6  23   31.15    1.03
   1  -6  23   30.67    2.27
  -1   6  25   12.31    1.08
   1  -6  25   10.98    1.54
  -6   1  29   14.29    2.03
  -2  -6 -34    0.23    1.71
  -6  -2 -32   64.18    4.66
  -2  -6 -32   58.82    4.48
   2  -6 -32   59.70    4.24
  -6  -2 -30    4.95    2.06
  -2  -6 -30    1.95    1.57
   2  -6 -30    5.63    1.87
   2  -6 -28   33.53    3.14
  -6  -2 -28   31.37    3.29
  -2  -6 -28   38.46    3.53
   6  -2 -26    2.12    1.06
  -6  -2 -26    2.52    1.69
   2  -6 -26    0.38    1.23
  -2  -6 -26    3.17    1.68
   6  -2 -24   19.49    1.87
  -6  -2 -24   17.70    2.47
  -2  -6 -24   16.95    2.39
   2  -6 -24   15.33    1.98
  -6  -2 -22    5.66    1.67
   6  -2 -22    8.14    1.28
  -2  -6 -22    4.69    1.99
   2  -6 -22    6.45    1.56
   6   2 -20  293.97    4.42
  -6  -2 -20  270.63    7.55
   2  -6 -20  290.36    7.15
   6  -2 -20  288.91    5.71
  -2  -6 -20  288.93    7.66
  -6  -2 -18   13.10    1.86
   6   2 -18   18.22    1.15
  -2  -6 -18   15.95    1.99
   6  -2 -18   16.24    1.40
  -6  -2 -16  113.62    4.51
   6   2 -16  115.91    2.30
  -2  -6 -16  117.96    4.49
   6   2 -14    3.48    0.47
  -6  -2 -14    2.24    1.13
  -2  -6 -14    2.95    1.10
   6   2 -12  132.36    1.62
  -6  -2 -12  135.16    4.49
  -6  -2 -10   35.36    2.26
  -6  -2  -8   -0.04    1.13
  -6  -2  -8    0.50    0.44
   2  -6  -6    4.02    0.59
  -6  -2  -6    5.41    0.69
  -6  -2  -6    3.22    0.94
  -6  -2  -4  319.44    3.90
   2  -6  -4  323.09    4.13
  -6   2  -4  328.53    4.77
  -6  -2  -4  308.10    5.10
   6   2  -4  305.86    3.08
   6  -2  -4  319.35    4.90
  -6  -2  -2   36.24    1.50
   6  -2  -2   36.55    1.70
  -6   2  -2   36.62    1.67
   2  -6  -2   34.81    1.59
  -6  -2  -2   37.66    1.76
   6   2  -2   35.20    1.34
   6  -2   0  124.79    2.95
  -6   2   0  120.16    2.92
  -6  -2   0  120.29    2.59
   6   2   0  110.53    2.56
  -6  -2   0  112.95    2.69
  -6   2   2   34.97    1.72
   6  -2   2   38.14    1.70
   6   2   2   36.72    1.71
   6  -2   4  309.76    4.62
  -6   2   4  313.44    4.87
   6  -2   4  315.60    4.67
   6   2   4  316.50    4.12
   6   2   4  309.25    5.16
   6   2   6    4.78    0.64
  -6   2   6    4.18    0.83
  -2   6   6    4.83    0.72
   6  -2   6    4.81    0.92
   6  -2   6    4.82    0.93
   6   2   6    5.22    0.97
  -6   2   8    1.45    0.81
   6   2   8    1.57    0.43
   6  -2   8    1.99    0.90
  -2   6   8    1.89    0.66
   6  -2   8    1.80    0.84
   6   2   8    0.97    0.68
   6   2  10   36.04    1.33
   6  -2  10   35.78    1.90
  -2   6  10   38.35    1.49
   6  -2  10   37.15    2.03
  -6   2  10   37.88    2.01
   6   2  10   35.93    2.24
   6   2  12  130.21    2.56
  -2   6  12  134.26    2.75
   6  -2  12  130.92    3.75
  -2  -6  12  132.18    2.70
   6  -2  12  136.24    4.12
   2  -6  12  138.19    3.46
   6   2  12  137.81    4.45
  -6   2  12  129.58    3.78
   6  -2  14    1.85    0.80
   6   2  14    2.23    0.52
  -2   6  14    3.10    0.65
  -2  -6  14    1.27    0.49
   2  -6  14    2.43    0.80
   6  -2  14    2.48    0.95
  -6   2  14    2.01    0.82
   6   2  14    2.25    0.85
  -2   6  16  110.39    2.71
   6   2  16  110.49    2.64
   2  -6  16  113.36    3.58
   6  -2  16  115.76    4.23
  -2  -6  16  111.64    2.97
  -6   2  16  114.04    3.89
   6   2  16  110.45    4.32
  -2   6  18   15.94    1.18
   6   2  18   14.43    1.09
   2  -6  18   16.96    1.66
  -6   2  18   13.44    1.57
  -2  -6  18   14.56    1.25
   6  -2  18   14.98    1.81
  -2   6  20  276.06    4.69
   6   2  20  284.91    4.50
   2  -6  20  278.40    6.29
  -2  -6  20  283.12    5.38
  -6   2  20  277.79    6.50
   6   2  22    6.01    0.84
  -2   6  22    6.50    0.94
   2  -6  22    6.04    1.21
  -6   2  22    5.71    1.20
  -2   6  24   17.49    1.39
  -6   2  24   17.57    1.95
  -6   2  26    1.12    0.98
  -6   2  28   32.88    2.67
  -3  -6 -33   19.90    2.92
  -6  -3 -33   25.55    3.35
   3  -6 -31   31.80    3.23
  -6  -3 -31   31.14    3.53
  -3  -6 -31   24.88    3.13
   3  -6 -29   59.97    4.03
  -6  -3 -29   58.61    4.44
  -3  -6 -29   55.75    4.25
   6  -3 -27   27.81    2.37
  -6  -3 -27   25.33    3.06
  -3  -6 -27   25.58    3.06
   3  -6 -27   20.93    2.47
   6  -3 -25   34.45    2.54
  -3  -6 -25   33.08    3.10
  -6  -3 -25   32.95    3.26
   3  -6 -25   33.62    2.91
  -6  -3 -23   50.45    3.74
  -3  -6 -23   53.29    3.76
   3  -6 -23   50.84    3.34
   6  -3 -23   54.96    2.97
  -6  -3 -21  159.19    5.97
   3  -6 -21  160.64    5.47
  -3  -6 -21  161.25    6.07
   6  -3 -21  167.57    4.75
  -6  -3 -19  144.46    5.54
   6  -3 -19  139.00    4.10
  -3  -6 -19  146.20    5.59
  -6  -3 -17  129.26    5.03
  -3  -6 -17  132.00    4.93
  -6  -3 -15   84.21    3.92
  -3  -6 -15   79.77    3.78
  -6  -3 -13  326.84    7.20
  -3  -6 -13  324.27    7.06
  -6  -3 -11  320.07    6.73
  -3  -6 -11  301.48    6.36
  -6  -3  -9  411.91    7.23
   3  -6  -9  379.31    4.87
   3  -6  -7  402.67    4.86
  -6  -3  -7  399.88    4.02
  -6  -3  -7  410.65    6.77
  -6  -3  -5  301.09    3.74
   3  -6  -5  300.77    4.21
  -6  -3  -5  315.07    5.52
   6  -3  -5  309.85    4.97
   6  -3  -3  317.24    4.94
  -6   3  -3  300.85    4.95
   3  -6  -3  285.18    4.52
  -6  -3  -3  312.85    5.13
  -6  -3  -3  315.65    4.09
   6   3  -3  313.03    3.43
   6  -3  -1  785.55    7.52
  -6   3  -1  806.44    7.62
   3  -6  -1  731.07    7.47
  -6  -3  -1  789.47    7.26
   6   3  -1  789.78    6.53
   6  -3   1  774.59    7.52
  -6   3   1  796.74    7.64
  -6  -3   1  809.71    6.43
   6   3   1  788.66    7.33
  -6   3   3  320.74    4.89
   6  -3   3  298.54    4.92
  -6  -3   3  315.20    3.32
   6   3   3  318.96    5.17
  -3   6   5  309.15    4.57
   6  -3   5  295.27    5.04
  -6   3   5  305.43    5.08
   6   3   5  319.83    5.64
  -6   3   7  402.68    5.97
   6  -3   7  390.63    5.91
  -3   6   7  401.21    5.01
   6  -3   7  398.73    6.05
   6   3   7  420.32    6.85
  -6   3   9  394.17    6.13
   6  -3   9  385.33    6.29
  -3   6   9  390.73    5.04
   6  -3   9  393.21    6.35
   6   3   9  404.36    7.11
   6   3   9  401.40    4.05
   6   3  11  293.41    3.45
  -3   6  11  295.04    4.46
  -6   3  11  301.73    5.59
   6  -3  11  286.80    5.82
  -3  -6  11  299.64    3.47
   6  -3  11  301.98    5.89
   6   3  11  317.28    6.58
  -3   6  13  310.52    4.71
   6   3  13  308.09    3.50
   3  -6  13  311.50    5.64
  -3  -6  13  311.24    3.99
   6  -3  13  313.21    6.48
  -6   3  13  310.75    5.88
   6   3  15   78.19    1.85
  -3   6  15   78.78    2.51
   6  -3  15   83.47    3.55
  -3  -6  15   77.88    2.25
   3  -6  15   77.84    3.10
  -6   3  15   78.77    3.15
  -3   6  17  125.87    3.24
   6   3  17  126.22    2.44
   6  -3  17  127.81    4.60
   3  -6  17  126.78    4.08
  -3  -6  17  122.48    2.99
  -6   3  17  121.82    4.04
  -3   6  19  137.69    3.57
   6   3  19  137.84    2.63
   3  -6  19  137.80    4.46
  -6   3  19  133.82    4.41
  -3  -6  19  132.71    3.34
  -3   6  21  159.74    3.94
   6   3  21  157.16    2.89
   3  -6  21  158.85    5.08
  -6   3  21  155.03    4.88
  -3   6  23   53.30    2.40
   6   3  23   49.18    1.69
  -6   3  23   50.96    2.98
  -3   6  25   32.54    1.95
  -6   3  25   30.68    2.45
  -6   3  27   23.91    2.26
  -6   3  29   63.86    3.60
  -6  -4 -32    4.27    2.17
  -4  -6 -32    1.72    1.76
  -4  -6 -30   87.60    5.36
  -6  -4 -30   90.27    5.53
   4  -6 -30   86.14    4.69
  -6  -4 -28    5.19    1.96
  -4  -6 -28    4.59    1.89
   6  -4 -28    6.82    1.52
   4  -6 -28    6.81    1.72
  -4  -6 -26    5.91    1.97
  -6  -4 -26    1.92    1.53
   4  -6 -26    3.67    1.35
   6  -4 -26    5.07    1.47
  -6  -4 -24    1.95    1.53
   6  -4 -24    0.89    0.97
  -4  -6 -24    2.16    1.56
   4  -6 -24   -0.15    1.13
  -4  -6 -22  217.42    7.16
  -6  -4 -22  213.49    7.12
   6  -4 -22  221.93    5.82
   4  -6 -22  209.00    6.17
  -6  -4 -20   11.28    1.97
  -4  -6 -20   11.56    2.06
  -6  -4 -18  252.71    7.15
  -4  -6 -18  253.40    7.12
  -4  -6 -16   13.02    1.82
  -6  -4 -16   15.30    1.97
  -6  -4 -14  207.84    5.94
  -4  -6 -14  211.50    5.90
  -6  -4 -12    6.97    1.40
  -4  -6 -12    7.03    1.38
  -6  -4 -10 1815.75   15.78
  -4  -6 -10 1826.45   15.41
   4  -6 -10 1810.24   11.52
  -6  -4  -8   12.48    0.75
   4  -6  -8   13.84    1.16
  -6  -4  -8   15.91    1.66
   4  -6  -6  731.58    6.96
  -6  -4  -6  718.16    5.36
   6  -4  -6  709.53    7.56
  -6  -4  -6  682.46    8.60
   4  -6  -4    2.58    0.67
   6  -4  -4    1.89    0.72
  -6  -4  -4    0.34    0.55
  -6  -4  -4    3.30    0.98
  -6   4  -2 2326.77   13.78
   4  -6  -2 2290.85   12.85
   6  -4  -2 2259.28   12.98
  -6   4   0    5.76    0.92
   4  -6   0    6.77    0.95
   6  -4   0    7.34    0.95
  -6  -4   0    5.54    0.71
   4  -6   2 2369.63   14.61
  -6   4   2 2328.76   13.54
  -4   6   2 2409.10   13.64
   6  -4   2 2298.05   13.68
  -6  -4   4    1.82    0.43
  -6   4   4    3.14    0.86
   6  -4   4    2.64    0.80
  -4   6   4    2.26    0.76
  -6   4   6  699.08    7.64
  -4   6   6  714.79    7.14
   6  -4   6  706.13    8.17
  -6   4   8   14.89    1.40
   6  -4   8   14.45    1.38
   6  -4   8   13.00    1.45
  -4   6   8   12.77    1.20
  -4   6  10 1735.19   11.39
  -6   4  10 1726.65   12.89
   6  -4  10 1767.37   13.67
   6  -4  10 1788.63   14.63
  -6   4  12    7.04    1.10
  -4   6  12    6.94    0.91
  -4  -6  12    6.79    0.57
   6  -4  12    6.82    1.06
   4  -6  12    8.72    1.17
  -6   4  14  206.54    4.82
  -4   6  14  201.73    4.15
   4  -6  14  209.45    4.95
   6  -4  14  212.72    5.34
  -4  -6  14  204.90    3.03
   6   4  14  205.06    2.30
  -4   6  16   13.44    1.26
  -6   4  16   13.44    1.51
   4  -6  16   12.50    1.40
   6  -4  16   15.09    1.69
  -4  -6  16   12.76    0.87
   6   4  16   14.08    0.64
  -6   4  18  240.78    5.61
   6   4  18  241.36    2.46
  -4   6  18  248.40    4.96
   6  -4  18  251.40    6.38
   4  -6  18  245.56    5.96
   6   4  20   10.28    0.55
  -4   6  20   11.58    1.31
  -6   4  20   11.04    1.48
   4  -6  20   11.71    1.55
  -4   6  22  205.57    4.84
   6   4  22  189.27    2.08
  -6   4  22  204.46    5.62
  -6   4  24    0.58    0.98
  -4   6  24    1.04    0.81
  -6   4  26    3.64    1.20
  -4   6  26    4.95    1.06
  -6   4  28    3.72    1.25
  -5  -6 -31    3.34    1.92
  -6  -5 -31    5.20    2.11
   6  -5 -29   21.94    2.45
  -5  -6 -29   19.00    2.83
  -6  -5 -29   20.15    2.89
   5  -6 -29   20.70    2.50
  -5  -6 -27   45.05    3.92
  -6  -5 -27   38.60    3.68
   5  -6 -27   38.35    3.15
   6  -5 -27   40.07    2.99
  -5  -6 -25   28.16    3.10
  -6  -5 -25   27.01    3.00
   5  -6 -25   24.54    2.43
   6  -5 -25   27.49    2.44
  -6  -5 -23   20.48    2.61
  -5  -6 -23   25.44    2.81
   6  -5 -23   23.10    2.15
   5  -6 -23   23.20    2.26
  -6  -5 -21   13.24    2.14
  -5  -6 -21   12.05    2.03
  -6  -5 -19   33.25    3.01
  -5  -6 -19   31.26    2.86
  -6  -5 -17   79.77    4.14
  -5  -6 -17   80.28    4.15
  -6  -5 -15   46.32    3.13
  -5  -6 -15   45.54    3.09
  -6  -5 -13   21.51    2.23
  -5  -6 -13   20.02    2.14
  -5  -6 -11    3.10    1.07
  -6  -5 -11    3.05    1.22
  -6  -5  -9  166.72    2.18
   6  -5  -9  151.34    3.76
   5  -6  -9  147.48    3.51
  -6  -5  -9  165.48    4.91
  -5  -6  -9  171.72    4.84
   5  -6  -7   31.74    1.68
  -6  -5  -7   30.76    1.10
  -6  -5  -7   34.02    2.22
   6  -5  -7   34.06    1.79
  -5  -6  -7   33.49    1.04
  -5  -6  -7   30.09    2.04
   6  -5  -5   26.17    1.57
   5  -6  -5   26.89    1.58
  -5  -6  -5   22.29    1.69
  -6  -5  -5   27.07    1.18
  -6  -5  -5   28.00    1.87
   6  -5  -3   83.03    2.63
   5  -6  -3   90.53    2.69
  -6  -5  -3   78.15    2.72
   5  -6  -1   14.96    1.32
  -6   5  -1   11.70    1.28
   6  -5  -1   14.58    1.29
  -6  -5  -1   14.19    1.16
  -5   6   1   13.92    1.39
   5  -6   1   13.63    1.31
   6  -5   1   13.85    1.35
  -6   5   1   12.21    1.26
  -6  -5   1   14.66    1.11
  -5   6   3   93.28    2.81
  -6   5   3   87.62    2.81
   5  -6   3   86.36    3.01
   6  -5   3   89.35    2.93
  -6  -5   3   78.64    1.98
  -5   6   5   27.12    1.62
  -6   5   5   26.99    1.66
   6  -5   5   25.30    1.74
   5  -6   5   24.19    1.77
  -6  -5   5   24.74    0.97
  -6   5   7   32.49    1.87
  -5   6   7   30.39    1.71
   6  -5   7   34.11    2.08
  -6   5   9  143.86    3.74
  -5   6   9  150.55    3.58
   6  -5   9  140.12    4.27
  -6   5  11    2.56    0.80
  -5  -6  11    4.21    0.36
   5  -6  11    5.02    1.07
   6  -5  11    4.77    1.13
  -5   6  11    4.24    0.86
  -5   6  13    4.75    0.97
  -6   5  13    3.96    0.95
   6  -5  13    5.49    1.08
   5  -6  13    5.30    1.12
  -6   5  15   46.51    2.42
  -5   6  15   44.09    2.21
   6  -5  15   46.41    2.63
   5  -6  15   47.80    2.64
  -5   6  17   76.49    2.91
  -6   5  17   72.74    3.06
   5  -6  17   77.59    3.39
   6  -5  17   74.19    3.45
  -5   6  19   30.02    1.99
  -6   5  19   31.03    2.15
   5  -6  19   31.48    2.39
  -6   5  21   11.21    1.54
  -5   6  21   10.86    1.31
  -6   5  23   21.87    1.98
  -5   6  23   22.61    1.86
  -5   6  25   27.18    2.06
  -6   5  25   28.15    2.26
  -6   5  27   37.13    2.57
  -6  -6 -30   -0.17    1.71
  -6  -6 -28   27.85    3.26
   6  -6 -28   25.23    2.64
  -6  -6 -26   -3.72    2.08
   6  -6 -26   -0.83    1.21
  -6  -6 -24   -2.12    1.76
   6  -6 -24   -0.87    1.26
  -6  -6 -22    1.02    1.57
  -6  -6 -20  328.00    8.65
  -6  -6 -18   -1.27    1.31
  -6  -6 -16   56.44    3.54
  -6  -6 -14   -0.20    1.26
  -6  -6 -12  878.88   11.97
  -6  -6 -10    0.65    0.28
  -6  -6 -10   -0.07    1.04
   6  -6 -10   -0.03    0.64
  -6  -6  -8 1097.91    5.98
  -6  -6  -8 1027.75   11.66
   6  -6  -8 1069.29    9.72
   6  -6  -6    0.39    0.64
  -6  -6  -6    1.76    0.58
  -6  -6  -6    0.03    0.94
   6  -6  -4  734.09    7.79
  -6  -6  -4  710.78    8.70
   6  -6  -2    0.21    0.65
  -6  -6  -2   -1.02    0.91
  -6   6   0 3009.64   17.16
   6  -6   0 2875.07   16.33
  -6   6   2    0.47    0.85
   6  -6   2    0.80    0.76
  -6  -6   2   -0.16    0.54
   6  -6   4  710.89    8.73
  -6   6   4  735.96    8.09
  -6   6   6    0.53    0.79
   6  -6   6   -0.11    0.87
   6  -6   8 1057.96   11.92
  -6   6   8  999.61    9.72
  -6  -6   8 1007.69    4.55
  -6   6  10    0.41    0.77
  -6   6  12  802.37    9.11
   6  -6  12  844.52   10.04
  -6   6  14    0.20    0.69
   6  -6  14    0.22    0.77
  -6   6  16   50.68    2.53
   6  -6  16   51.77    2.79
  -6   6  18   -0.15    0.81
  -6   6  20  308.74    6.39
  -6   6  22   -0.45    0.83
  -6   6  24    4.50    1.18
  -6   6  26   -1.19    0.97
   0  -7 -33   -2.95    2.06
   0  -7 -31    3.23    1.78
   0  -7 -29    0.99    1.57
   0  -7 -27    0.84    1.41
   7   0 -25    0.69    0.81
   0  -7 -25   -1.34    1.54
   7   0 -23   -0.58    0.81
   0  -7 -23   -0.57    1.30
  -7   0 -21    1.41    1.58
   7   0 -21    0.39    0.65
   0  -7 -21   -1.44    1.55
   7   0 -19    0.29    0.65
   0  -7 -19   -1.33    1.22
  -7   0 -17    2.13    1.37
   7   0 -17    0.67    0.51
  -7   0 -15    0.36    1.16
   7   0 -15   -0.11    0.46
  -7   0 -13    2.65    1.26
  -7   0 -11    1.63    1.18
   0  -7  -9    1.43    0.38
  -7   0  -9    1.65    1.27
   0  -7  -7    0.38    0.39
  -7   0  -7    0.78    0.59
  -7   0  -5    1.52    0.76
   0  -7  -5    1.24    0.51
  -7   0  -5    5.32    1.23
  -7   0  -3    1.70    0.74
  -7   0  -1    0.94    0.71
   7   0  -1    1.29    0.59
   7   0  -1    0.91    0.69
   7   0   1    0.51    0.67
  -7   0   1    0.66    0.74
   7   0   1    0.83    0.64
   7   0   3    1.80    0.76
  -7   0   3    0.19    0.71
   7   0   3    0.26    0.62
  -7   0   5    0.65    0.73
   7   0   5    2.03    0.63
   7   0   5    0.67    0.64
   7   0   7    0.16    0.52
   7   0   7    1.81    0.85
  -7   0   7   -0.11    0.86
   7   0   9    0.58    0.58
   7   0   9   -0.16    0.78
   7   0  11    0.69    0.63
   7   0  11   -0.72    0.71
   7   0  13    0.40    0.58
   0  -7  13    1.12    0.69
   7   0  13   -0.04    0.82
   7   0  15    0.45    0.59
   0   7  15    0.01    0.37
   0  -7  15    0.32    0.61
   7   0  15   -0.27    0.87
   0   7  17    0.37    0.34
   7   0  17   -0.14    0.61
   0  -7  17   -1.06    0.84
   7   0  19    0.03    0.62
   0   7  19    0.16    0.33
   0  -7  19    0.49    0.69
   0   7  21    0.48    0.39
   7   0  21   -0.10    0.72
   0  -7  21    0.60    0.75
   7   0  23   -0.12    0.75
   0   7  23    0.26    0.36
   0  -7  23   -0.65    0.85
  -7   0  31    0.98    1.25
  -1  -7 -34    0.46    1.80
   1  -7 -32    2.25    1.66
  -1  -7 -32   -2.41    1.95
  -1  -7 -30    5.71    2.10
   1  -7 -30    3.24    1.77
  -7  -1 -28    5.69    2.11
   1  -7 -28    3.63    1.74
  -1  -7 -28    4.13    1.88
   7  -1 -26    2.89    0.97
  -7  -1 -26    5.54    2.01
  -1  -7 -26    5.62    1.92
   1  -7 -26    4.51    1.59
   7  -1 -24   10.55    1.34
   7   1 -24   10.17    1.22
  -7  -1 -24   12.24    2.33
   1  -7 -24    9.83    1.87
  -1  -7 -24    9.65    1.98
   7   1 -22    5.70    0.93
  -7  -1 -22    6.29    1.89
   7  -1 -22    6.26    1.08
  -1  -7 -22    4.59    1.56
   1  -7 -22    3.52    1.33
  -7  -1 -20   12.33    2.01
   7   1 -20   11.80    1.06
  -7   1 -20   15.12    2.22
   1  -7 -20   10.80    1.74
   7  -1 -20   11.13    1.23
  -1  -7 -20    8.32    1.65
  -7  -1 -18    8.07    1.74
   7   1 -18    5.77    0.69
  -7   1 -18   10.08    1.94
   7  -1 -18    6.38    0.92
  -1  -7 -18    5.28    1.31
   7   1 -16   13.97    0.94
  -7  -1 -16   13.73    1.92
  -7   1 -16   17.09    2.05
  -7   1 -14   11.99    1.78
  -7  -1 -14    8.07    1.58
   7   1 -14    7.93    0.68
  -7   1 -12   22.76    2.11
  -7  -1 -12   18.87    1.96
  -7  -1 -10   11.77    1.62
   1  -7 -10    9.61    0.75
  -1  -7  -8    5.49    0.47
   1  -7  -8    5.04    0.62
  -7  -1  -8    5.92    1.34
  -7  -1  -8    4.46    0.69
  -7  -1  -6   10.21    1.38
  -7  -1  -6    9.11    0.96
   1  -7  -6    8.68    0.80
  -1  -7  -6    5.79    0.57
  -7   1  -6    8.46    1.01
   7   1  -4    7.48    0.71
  -7  -1  -4    8.05    1.27
  -7   1  -4    7.42    0.94
   1  -7  -4    6.77    0.73
  -7  -1  -4    7.82    0.86
   7  -1  -2    4.11    0.80
  -7  -1  -2    5.31    0.80
  -7  -1  -2    7.08    1.12
   7   1  -2    5.15    0.69
  -7   1  -2    4.97    0.86
  -7  -1   0    1.12    0.70
  -7   1   0    1.11    0.75
   7  -1   0    0.52    0.64
   7   1   0    0.77    0.54
  -7  -1   2    5.80    0.94
  -7   1   2    4.71    0.93
   7  -1   2    5.96    0.89
   7   1   2    4.04    0.76
   7  -1   2    6.66    0.95
   7   1   2    4.33    0.77
  -7   1   4    7.86    1.03
   7   1   4    7.53    0.84
   7  -1   4    7.81    0.93
   7  -1   4    7.90    1.08
   7   1   4    7.71    1.06
  -7  -1   4    6.94    1.06
  -7   1   6    9.48    1.20
   7   1   6    8.56    0.92
   7  -1   6    9.58    0.98
   7  -1   6    8.32    1.13
   7   1   6    8.54    1.18
   7   1   8    5.43    0.74
  -7   1   8    4.48    1.01
   7  -1   8    4.95    0.85
   7  -1   8    3.52    0.84
   7   1   8    4.09    0.98
   7   1  10   10.03    0.92
   7  -1  10    8.65    1.03
   7  -1  10    9.42    1.38
  -7   1  10    8.52    1.21
   7   1  10    8.65    1.30
   7   1  12   17.93    1.16
   7  -1  12   18.12    1.37
  -1   7  12   20.31    1.05
   7  -1  12   20.80    1.82
  -7   1  12   17.74    1.61
   7   1  12   18.33    1.78
  -1   7  14    7.48    0.70
   7   1  14    8.39    0.92
   7  -1  14    7.98    1.06
  -1  -7  14    8.57    0.93
   1  -7  14    8.16    1.07
   7   1  14    6.72    1.26
   7  -1  14    8.86    1.38
  -1   7  16   14.62    0.94
   7  -1  16   13.48    1.36
   7   1  16   13.47    1.18
  -1  -7  16   11.87    1.09
   1  -7  16   12.64    1.24
   7   1  16   14.04    1.74
   7  -1  16   13.13    1.61
   7  -1  18    6.02    1.08
  -1   7  18    7.34    0.78
   7   1  18    6.17    0.90
   1  -7  18    8.47    1.19
  -1  -7  18    7.99    1.06
  -1   7  20   11.33    0.92
   7   1  20   10.57    1.15
   7  -1  20   11.74    1.42
   1  -7  20   12.95    1.52
  -1  -7  20   11.13    1.27
   7  -1  22    3.71    1.07
   7   1  22    5.10    0.95
  -1   7  22    4.55    0.69
  -1  -7  22    4.12    0.93
   1  -7  22    4.21    1.05
  -1   7  24    9.26    0.85
   7  -1  24    9.11    1.35
   1  -7  24    8.10    1.33
  -1  -7  24    7.54    1.19
  -7   1  26    2.95    1.32
  -7   1  28    3.33    1.35
  -7   1  30    4.01    1.61
  -2  -7 -33    4.65    1.95
  -7  -2 -31   18.96    2.88
  -2  -7 -31   16.29    2.70
   2  -7 -31   15.52    2.57
  -2  -7 -29   15.78    2.67
  -7  -2 -29   16.34    2.75
   2  -7 -29   16.87    2.59
  -7  -2 -27   10.94    2.40
   2  -7 -27   12.40    2.26
  -2  -7 -27   12.30    2.32
  -7  -2 -25   20.08    2.65
   7  -2 -25   22.98    1.98
   2  -7 -25   16.14    2.22
  -2  -7 -25   15.49    2.42
  -7  -2 -23   34.89    3.19
   7  -2 -23   38.12    2.36
   2  -7 -23   33.40    2.85
  -2  -7 -23   35.02    3.16
  -7  -2 -21   62.91    3.95
   7  -2 -21   65.73    2.84
  -2  -7 -21   61.09    3.86
   2  -7 -21   59.67    3.56
   7   2 -19   46.41    1.55
  -7  -2 -19   40.89    3.15
   7  -2 -19   44.16    2.20
  -2  -7 -19   42.56    3.05
   7   2 -17   53.71    1.47
  -7  -2 -17   44.37    3.25
  -2  -7 -17   53.06    3.28
   7   2 -15   66.81    1.35
  -7  -2 -15   63.76    3.47
  -2  -7 -15   59.10    3.27
  -7  -2 -13  118.97    4.44
  -7  -2 -11  104.96    3.97
   2  -7  -9  128.28    2.66
  -7  -2  -9  132.98    4.23
  -7  -2  -9  117.31    2.64
   2  -7  -7  100.35    2.33
   7   2  -7   98.00    1.48
  -7  -2  -7  101.48    3.50
  -7  -2  -7   97.85    2.39
  -7  -2  -5   93.07    2.37
   2  -7  -5   92.46    2.45
  -7   2  -5   86.85    2.87
   7   2  -5  100.03    1.90
  -7  -2  -5   99.41    3.25
  -7  -2  -3  121.45    2.82
  -7   2  -3  126.52    3.26
   2  -7  -3  120.00    2.90
   7   2  -3  122.70    2.46
  -7  -2  -3  123.89    3.32
   7  -2  -3  119.38    3.21
   7  -2  -1  136.17    3.48
  -7   2  -1  148.05    3.45
  -7  -2  -1  149.98    3.25
   7   2  -1  143.07    2.98
  -7  -2  -1  138.38    3.15
   7  -2   1  136.65    3.48
  -7   2   1  145.11    3.47
  -7  -2   1  146.04    2.79
   7   2   1  147.05    3.37
  -7  -2   1  142.93    3.42
  -7   2   3  119.51    3.28
   7  -2   3  127.67    3.17
   7   2   3  118.26    3.31
   7  -2   5   91.61    2.85
  -7   2   5   99.29    3.09
   7  -2   5  103.99    3.05
   7   2   5  102.21    3.31
   7   2   5   98.10    2.51
  -7   2   7   98.53    3.18
   7  -2   7   99.78    2.99
   7  -2   7  101.47    3.23
   7   2   7  101.87    2.50
   7   2   7  103.15    3.50
   7   2   9  132.69    2.81
   7  -2   9  128.47    3.53
  -2   7   9  127.73    2.87
   7  -2   9  131.14    3.90
  -7   2   9  129.82    3.81
   7   2   9  134.25    4.22
   7   2  11  100.93    2.42
   7  -2  11  101.13    3.22
  -2   7  11  103.68    2.50
   7  -2  11  105.48    3.72
  -7   2  11   98.76    3.40
   7   2  11  106.01    3.90
   7   2  13  110.29    2.58
   7  -2  13  111.81    3.54
  -2   7  13  111.77    2.63
   7  -2  13  115.31    4.06
   2  -7  13  116.05    3.35
  -2  -7  13  112.71    2.67
  -7   2  13  105.77    3.71
   7   2  13  112.43    4.32
   7   2  15   61.91    1.99
   7  -2  15   66.02    2.89
  -2   7  15   63.44    2.06
  -2  -7  15   63.42    2.17
   7  -2  15   67.55    3.28
   2  -7  15   64.46    2.71
  -7   2  15   60.90    2.94
   7   2  15   61.91    3.33
   7   2  17   47.78    1.86
  -2   7  17   50.38    1.90
   7  -2  17   47.75    2.60
   2  -7  17   46.82    2.46
  -2  -7  17   50.35    2.13
  -7   2  17   47.92    2.74
   7  -2  17   49.52    3.00
  -2   7  19   44.81    1.84
   7   2  19   38.75    1.76
   7  -2  19   41.53    2.57
   2  -7  19   43.24    2.51
  -2  -7  19   41.49    2.07
  -7   2  19   40.99    2.65
  -2   7  21   63.04    2.22
   7   2  21   61.05    2.24
   7  -2  21   58.60    3.13
   2  -7  21   64.45    3.19
  -7   2  21   60.50    3.25
  -2  -7  21   63.20    2.69
   7   2  23   33.50    1.72
   7  -2  23   34.94    2.52
  -2   7  23   38.85    1.80
  -7   2  23   35.96    2.66
   2  -7  23   35.37    2.54
  -7   2  25   17.07    2.04
  -7   2  27   12.24    1.91
  -7   2  29   11.45    1.93
  -3  -7 -32   -0.28    1.86
  -7  -3 -32    8.75    2.33
   3  -7 -32    5.30    1.87
  -3  -7 -30    2.89    1.70
  -7  -3 -30    9.78    2.39
   3  -7 -30    6.33    2.02
  -3  -7 -28   10.20    2.34
  -7  -3 -28   10.52    2.39
   3  -7 -28    8.82    2.03
  -7  -3 -26    8.28    2.07
   3  -7 -26    7.81    1.82
  -3  -7 -26   10.72    2.18
   7  -3 -26   11.35    1.66
  -7  -3 -24    7.85    2.05
   7  -3 -24    7.77    1.41
   3  -7 -24    7.02    1.65
  -3  -7 -24    5.78    1.89
  -7  -3 -22   14.15    2.27
  -3  -7 -22   15.32    2.31
   7  -3 -22   17.16    1.70
   3  -7 -22   13.53    1.86
  -7  -3 -20   15.88    2.18
   7  -3 -20   15.38    1.45
  -3  -7 -20   16.65    2.26
  -7  -3 -18   14.01    1.95
  -3  -7 -18   14.96    1.94
  -7  -3 -16    8.93    1.62
  -3  -7 -16    9.72    1.76
  -7  -3 -14    6.42    1.32
  -3  -7 -14    9.62    1.54
  -7  -3 -12   14.56    1.66
  -7  -3 -10   31.38    2.24
   3  -7 -10   34.17    1.55
   3  -7  -8   22.23    1.29
  -7  -3  -8   20.78    1.13
  -7  -3  -8   23.15    1.86
  -7  -3  -6    3.11    0.64
   3  -7  -6    3.44    0.67
  -7  -3  -6    3.09    1.03
   7  -3  -6    1.88    0.69
  -7  -3  -4   12.36    1.00
   3  -7  -4   13.28    1.16
  -7   3  -4   11.34    1.28
  -7  -3  -4   12.74    1.30
   7  -3  -4   13.58    1.24
   7   3  -4   13.06    0.79
  -7  -3  -2    4.08    0.75
   7  -3  -2    5.23    0.93
  -7   3  -2    4.15    0.91
   3  -7  -2    4.27    0.82
  -7  -3  -2    3.55    0.79
   7   3  -2    4.01    0.62
   7  -3   0   33.52    1.82
  -7   3   0   32.82    1.91
   3  -7   0   23.83    1.62
  -7  -3   0   35.85    1.63
   7   3   0   35.35    1.64
  -7   3   2    5.90    1.03
   7  -3   2    5.44    0.90
  -7  -3   2    4.60    0.61
   7   3   2    3.42    0.81
  -7   3   4   11.81    1.28
   7  -3   4   14.24    1.27
   7   3   4   14.30    1.32
  -7   3   6    2.68    0.97
  -3   7   6    2.61    0.72
   7  -3   6    3.15    0.88
   7  -3   6    5.09    1.11
   7   3   6    1.55    0.76
  -7   3   8   20.15    1.58
  -3   7   8   21.86    1.33
   7  -3   8   22.37    1.61
   7  -3   8   22.29    1.71
   7   3   8   23.22    1.18
   7   3   8   21.64    1.77
  -7   3  10   33.24    2.03
   7  -3  10   32.43    1.93
  -3   7  10   31.96    1.54
   7  -3  10   32.12    2.04
   7   3  10   31.67    2.19
   7   3  10   32.74    1.31
   7   3  12   13.70    0.89
  -7   3  12   12.11    1.37
   7  -3  12   13.52    1.44
  -3   7  12   15.05    1.20
   7  -3  12   12.54    1.39
  -3  -7  12   14.82    0.91
   7   3  12   13.03    1.64
  -7   3  14    8.24    1.26
   7   3  14    8.62    0.73
   7  -3  14    7.82    1.21
  -3   7  14    9.36    0.96
   7  -3  14    7.60    1.27
  -3  -7  14    7.65    0.75
   3  -7  14   10.32    1.22
  -7   3  16    9.38    1.43
   7   3  16    9.60    0.80
   7  -3  16    8.18    1.28
  -3   7  16    9.44    1.00
  -3  -7  16   10.08    0.94
   3  -7  16    8.40    1.19
   7  -3  16   10.28    1.49
   7   3  18   14.83    0.95
  -7   3  18   15.30    1.72
  -3   7  18   15.35    1.24
   7  -3  18   14.49    1.70
   3  -7  18   13.17    1.44
  -3  -7  18   14.07    1.15
  -7   3  20   14.90    1.74
   7   3  20   16.47    1.00
  -3   7  20   15.44    1.28
   7  -3  20   14.27    1.73
   3  -7  20   17.08    1.76
  -3  -7  20   14.53    1.21
   7  -3  22   14.57    1.87
   7   3  22   15.72    1.00
  -7   3  22   16.38    1.84
  -3   7  22   17.56    1.37
  -3   7  24    8.13    1.06
   7  -3  24    5.94    1.44
  -7   3  24    7.81    1.49
  -7   3  26    7.45    1.52
  -7   3  28    8.73    1.71
  -4  -7 -31   -0.84    1.93
  -7  -4 -31    2.64    2.09
   4  -7 -31    3.23    1.76
  -7  -4 -29   16.31    2.84
  -4  -7 -29    9.01    2.32
   4  -7 -29   12.75    2.29
  -4  -7 -27   11.43    2.31
  -7  -4 -27    7.65    2.01
   4  -7 -27    7.28    1.67
   7  -4 -27    9.84    1.66
  -4  -7 -25   50.43    3.93
  -7  -4 -25   50.57    3.95
   7  -4 -25   49.76    3.00
   4  -7 -25   45.36    3.36
  -7  -4 -23   19.40    2.66
  -4  -7 -23   19.51    2.58
   7  -4 -23   20.62    1.95
   4  -7 -23   18.93    2.24
  -7  -4 -21   40.51    3.29
  -4  -7 -21   43.25    3.37
   7  -4 -21   39.92    2.47
  -7  -4 -19    2.64    1.37
  -4  -7 -19    5.06    1.69
  -7  -4 -17   74.45    3.99
  -4  -7 -17   77.62    4.04
  -7  -4 -15   29.71    2.56
  -4  -7 -15   30.55    2.63
  -7  -4 -13  144.42    4.97
  -4  -7 -13  150.50    5.09
  -4  -7 -11    3.63    1.06
   4  -7 -11    4.33    0.75
  -7  -4 -11    4.57    1.34
   4  -7  -9   63.41    2.28
  -7  -4  -9   73.08    1.79
  -7  -4  -9   74.46    3.43
   4  -7  -7   56.44    2.08
  -7  -4  -7   59.17    1.72
  -7  -4  -7   56.77    2.79
   7  -4  -7   55.23    2.39
  -7  -4  -5  117.17    2.62
   4  -7  -5  121.82    3.05
  -7  -4  -5  115.51    3.66
   7  -4  -5  129.39    3.46
   7  -4  -3   31.62    1.78
   4  -7  -3   33.21    1.75
  -7   4  -3   31.82    1.94
  -7  -4  -3   34.82    1.99
  -7  -4  -3   32.00    1.51
   7  -4  -1   90.96    2.86
  -7  -4  -1   90.52    2.70
   4  -7  -1   95.20    2.83
  -7   4  -1   99.81    3.00
   7  -4   1   95.21    2.92
  -7  -4   1   88.13    2.42
  -7   4   1   99.49    3.00
   4  -7   1   93.46    3.05
  -7   4   3   32.17    1.88
  -7  -4   3   34.25    1.33
   7  -4   3   33.80    1.89
  -7   4   5  123.97    3.47
  -7  -4   5  125.29    1.86
  -4   7   5  122.23    3.30
   7  -4   5  123.24    3.54
  -7   4   7   58.05    2.47
  -4   7   7   56.74    2.19
   7  -4   7   54.95    2.47
  -7   4   9   66.84    2.72
   7  -4   9   68.81    2.88
  -4   7   9   63.68    2.34
   7  -4   9   62.45    2.80
  -7   4  11    3.18    0.99
   7  -4  11    4.08    1.05
   7  -4  11    4.35    1.02
  -4   7  11    4.34    0.86
  -7   4  13  131.90    4.01
  -4   7  13  134.72    3.40
   7  -4  13  131.76    4.39
   4  -7  13  138.01    3.95
  -4  -7  13  130.67    2.37
   7  -4  13  134.70    4.29
  -7   4  15   28.52    2.06
  -4   7  15   29.57    1.73
   7  -4  15   24.67    2.06
   7  -4  15   26.22    2.13
  -4  -7  15   28.48    1.27
   4  -7  15   27.80    2.00
   7   4  15   27.03    1.05
  -7   4  17   69.91    3.24
  -4   7  17   75.22    2.76
   7  -4  17   55.23    3.16
   4  -7  17   70.80    3.16
   7   4  17   70.19    1.56
  -4  -7  17   73.45    2.13
   7   4  19    3.56    0.44
  -7   4  19    4.14    1.23
  -4   7  19    3.54    0.90
   4  -7  19    1.59    0.95
  -7   4  21   41.57    2.69
  -4   7  21   40.44    2.17
   7   4  21   37.66    1.02
  -4   7  23   18.53    1.59
  -7   4  23   19.69    1.98
  -7   4  25   47.23    3.07
  -4   7  25   45.80    2.36
  -7   4  27    9.18    1.66
  -7  -5 -30    2.40    2.05
  -5  -7 -30   -3.01    2.00
   5  -7 -30    3.11    1.59
  -5  -7 -28    0.85    1.81
  -7  -5 -28   -0.95    1.82
   5  -7 -28   -0.10    1.22
   7  -5 -28    1.42    1.22
  -5  -7 -26    3.79    1.93
  -7  -5 -26    0.78    1.64
   7  -5 -26    1.59    1.16
   5  -7 -26   -0.80    1.35
  -7  -5 -24    1.70    1.55
   7  -5 -24    1.20    0.98
  -5  -7 -24    2.17    1.63
   5  -7 -24    1.85    1.22
  -7  -5 -22   -0.14    1.63
  -5  -7 -22    0.68    1.41
  -7  -5 -20    0.57    1.56
  -5  -7 -20    3.22    1.63
  -7  -5 -18    2.67    1.52
  -5  -7 -18    2.02    1.45
  -7  -5 -16    9.59    1.81
  -5  -7 -16    9.18    1.74
  -5  -7 -14    1.83    1.18
  -7  -5 -14    3.39    1.43
  -5  -7 -12    4.01    1.22
  -7  -5 -12    3.27    1.25
  -7  -5 -10    8.09    0.65
   5  -7 -10    9.06    1.06
  -7  -5 -10   10.54    1.67
  -5  -7 -10    9.39    1.47
  -7  -5  -8   11.07    0.79
   5  -7  -8    8.87    1.04
   7  -5  -8    7.97    1.06
  -5  -7  -8    9.26    0.57
  -7  -5  -8    8.21    1.38
  -5  -7  -8    7.45    1.30
   5  -7  -6   25.10    1.55
   7  -5  -6   25.42    1.67
  -7  -5  -6   21.32    1.11
  -7  -5  -6   23.50    1.93
   5  -7  -4    2.72    0.77
   7  -5  -4    1.50    0.76
  -7  -5  -4   -1.31    0.80
  -7  -5  -4    1.36    0.86
   5  -7  -2   26.70    1.71
  -7   5  -2   21.26    1.76
   7  -5  -2   24.22    1.62
  -7  -5  -2   25.14    1.68
  -7   5   0    3.38    0.96
   7  -5   0    4.07    0.95
   5  -7   0    3.08    0.83
  -7  -5   0    2.57    0.69
   7  -5   2   24.56    1.78
   5  -7   2   21.25    1.68
  -7   5   2   23.61    1.71
  -7  -5   2   24.75    1.33
  -7   5   4    1.49    0.82
   7  -5   4    2.78    0.91
   5  -7   4    0.80    0.78
  -5   7   4    1.59    0.84
  -7  -5   4    1.83    0.53
  -7   5   6   26.39    1.79
  -7  -5   6   24.14    0.86
  -5   7   6   24.08    1.62
   7  -5   6   24.26    1.82
  -7   5   8    8.67    1.24
   7  -5   8    8.23    1.23
  -5   7   8    8.56    1.09
  -7   5  10    9.56    1.30
   7  -5  10   12.18    1.50
  -5   7  10    8.61    1.13
   7  -5  10    9.16    1.34
  -7   5  12    3.55    0.95
   7  -5  12    3.68    1.08
  -5   7  12    3.44    0.80
   7  -5  12    5.01    1.12
  -5  -7  12    3.26    0.38
   5  -7  12    5.44    1.11
  -7   5  14    1.76    0.93
  -5   7  14    2.21    0.81
   7  -5  14    1.19    0.87
   7  -5  14    1.14    0.76
   5  -7  14    3.52    1.02
  -5  -7  14    2.33    0.41
  -7   5  16    8.19    1.27
   7  -5  16    7.50    1.24
   5  -7  16    8.70    1.29
  -5   7  16    8.70    1.19
  -7   5  18    0.42    0.84
   5  -7  18   -0.58    0.91
  -5   7  18   -0.01    0.73
  -5   7  20    2.79    0.88
  -7   5  20    3.64    1.15
  -5   7  22    0.39    0.77
  -7   5  22   -0.29    0.94
  -5   7  24    1.55    0.86
  -7   5  24    1.34    1.00
  -7   5  26    0.88    1.08
  -7  -6 -31   51.93    4.58
  -6  -7 -31   52.62    4.51
  -7  -6 -29   30.20    3.46
  -6  -7 -29   31.02    3.53
   6  -7 -29   33.54    3.12
  -7  -6 -27   75.81    5.05
  -6  -7 -27   71.82    4.90
   6  -7 -27   71.33    4.16
   7  -6 -27   72.48    3.99
  -7  -6 -25    8.77    2.15
  -6  -7 -25   13.33    2.48
   6  -7 -25    8.23    1.69
   7  -6 -25   12.22    1.78
  -7  -6 -23  103.12    5.39
  -6  -7 -23  108.29    5.47
  -6  -7 -21   76.11    4.58
  -7  -6 -21   78.09    4.58
  -6  -7 -19  253.98    7.72
  -7  -6 -19  240.40    7.53
  -7  -6 -17  118.74    5.13
  -6  -7 -17  113.79    5.08
  -7  -6 -15  183.19    6.05
  -6  -7 -15  187.17    6.15
  -7  -6 -13  125.49    4.92
  -6  -7 -13  128.31    4.93
  -7  -6 -11  426.07    8.45
   6  -7 -11  420.08    6.62
  -6  -7 -11  422.81    8.30
  -6  -7  -9  319.27    3.02
  -7  -6  -9  324.00    3.47
   6  -7  -9  324.33    5.60
  -6  -7  -9  338.76    7.25
   7  -6  -9  319.94    5.80
  -7  -6  -9  326.79    7.06
   6  -7  -7  378.21    5.97
   7  -6  -7  390.77    6.33
  -7  -6  -7  387.80    4.40
  -7  -6  -7  395.77    7.35
  -6  -7  -7  404.24    7.44
   7  -6  -5  232.42    4.80
   6  -7  -5  222.80    4.57
  -6  -7  -5  231.95    5.27
  -7  -6  -5  235.74    5.32
   7  -6  -3  397.13    6.21
   6  -7  -3  410.87    6.20
  -7  -6  -3  387.42    6.43
   6  -7  -1  506.17    7.13
  -7   6  -1  461.16    7.17
   7  -6  -1  492.05    7.06
  -7  -6  -1  474.68    6.60
   6  -7   1  497.44    7.23
   7  -6   1  501.01    7.27
  -7   6   1  501.84    7.23
  -7  -6   1  474.04    6.04
   6  -7   3  401.21    6.80
  -6   7   3  383.96    6.52
  -7   6   3  406.52    6.45
   7  -6   3  389.94    6.76
  -7  -6   3  379.47    4.91
  -7   6   5  235.54    4.99
  -6   7   5  229.19    4.85
   7  -6   5  221.58    5.26
   6  -7   5  235.43    5.53
  -7  -6   5  227.75    3.31
  -7  -6   7  379.26    3.21
   7  -6   7  373.18    7.05
  -7   6   7  377.92    6.38
   6  -7   7  348.12    7.11
  -6   7   7  374.90    6.20
  -7   6   9  316.35    5.94
   7  -6   9  311.40    6.78
  -6   7   9  323.75    5.86
  -7   6  11  401.29    6.84
   7  -6  11  419.80    7.28
   7  -6  11  397.20    8.06
  -6   7  11  407.65    6.60
  -7   6  13  115.12    3.79
  -6   7  13  113.79    3.63
   7  -6  13  116.39    4.13
   6  -7  13  124.58    4.06
   7  -6  13   80.86    3.95
  -7   6  15  171.90    4.70
  -6   7  15  169.93    4.48
   6  -7  15  176.05    5.07
   7  -6  15  182.51    5.32
  -6   7  17  109.55    3.71
  -7   6  17  105.74    3.83
  -7   6  19  234.58    5.81
  -6   7  19  240.00    5.55
  -6   7  21   72.77    3.21
  -7   6  21   72.53    3.42
  -6   7  23  102.35    3.90
  -7   6  23  101.00    4.07
  -6   7  25    8.38    1.38
  -7   6  25   10.23    1.55
  -7   6  27   71.50    3.56
  -7  -7 -30   11.11    2.62
  -7  -7 -28   -0.17    1.69
   7  -7 -28   -1.74    1.44
  -7  -7 -26   27.19    3.31
   7  -7 -26   25.73    2.58
  -7  -7 -24   -1.50    1.55
  -7  -7 -22   38.19    3.46
  -7  -7 -20    0.91    1.47
  -7  -7 -18   57.13    3.84
  -7  -7 -16    0.80    1.39
  -7  -7 -14   59.49    3.65
  -7  -7 -12    0.12    1.14
  -7  -7 -10   24.50    0.87
  -7  -7 -10   24.19    2.20
   7  -7 -10   26.16    1.79
   7  -7  -8   -0.22    0.74
  -7  -7  -8    0.69    0.48
  -7  -7  -8   -0.87    1.07
   7  -7  -6   24.50    1.66
  -7  -7  -6   21.97    1.84
   7  -7  -4    0.14    0.69
  -7  -7  -4   -0.03    0.85
   7  -7  -2    9.18    1.16
  -7  -7  -2    6.29    0.95
  -7   7   0   -1.39    1.02
   7  -7   0    0.41    0.73
  -7  -7   0    0.72    0.71
   7  -7   2    8.77    1.25
  -7   7   2   10.42    1.35
  -7  -7   2    7.09    0.91
  -7   7   4   -0.28    0.85
   7  -7   4   -0.04    0.73
  -7  -7   4   -0.40    0.56
   7  -7   6   23.57    1.87
  -7   7   6   23.87    1.78
  -7  -7   6   20.58    1.07
  -7   7   8   -0.11    0.82
   7  -7   8   -0.03    0.89
  -7  -7   8    0.12    0.33
  -7   7  10   24.24    1.79
   7  -7  10   24.90    2.21
   7  -7  12    1.69    0.92
  -7   7  12    0.19    0.77
   7  -7  12   -0.99    1.02
  -7   7  14   59.13    2.82
   7  -7  14   64.45    3.12
  -7   7  16   -0.57    0.86
  -7   7  18   52.28    2.79
  -7   7  20    0.03    0.85
  -7   7  22   35.05    2.46
  -7   7  24    1.71    1.10
  -7   7  26   27.97    2.32
   0  -8 -32   18.18    2.85
   0  -8 -30   24.10    3.12
   0  -8 -28   11.36    2.33
   0  -8 -26    8.01    2.00
  -8   0 -24  105.19    5.23
   8   0 -24  113.40    3.36
   0  -8 -24  103.18    5.12
   8   0 -22   74.54    2.61
  -8   0 -22   69.48    4.21
   0  -8 -22   68.78    4.18
  -8   0 -20   43.10    3.36
   8   0 -20   42.98    1.91
   0  -8 -20   40.25    3.13
  -8   0 -18   11.97    2.05
   8   0 -18   10.32    0.98
  -8   0 -16  206.91    6.23
   8   0 -16  215.87    3.59
  -8   0 -14   66.05    3.54
  -8   0 -12  172.50    5.19
   0  -8 -10  110.89    2.05
  -8   0 -10  107.51    3.89
   0  -8  -8   21.78    1.02
  -8   0  -8   26.40    2.11
  -8   0  -8   25.39    1.53
  -8   0  -6    2.38    0.78
   0  -8  -6    1.23    0.46
  -8   0  -4  604.51    6.71
  -8   0  -2   82.79    2.60
   8   0  -2   80.43    2.24
  -8   0   0   26.65    1.61
   8   0   0   25.73    1.48
   8   0   0   27.60    1.67
  -8   0   2   82.89    2.78
   8   0   2   81.88    2.73
   8   0   2   82.11    2.62
   8   0   4  595.16    6.85
   8   0   4  569.03    7.35
  -8   0   4  581.87    7.50
  -8   0   6    2.17    0.90
   8   0   6    2.24    0.71
   8   0   6    1.99    0.77
   8   0   8   22.41    1.41
   8   0   8   26.35    1.91
  -8   0   8   23.10    1.82
   8   0  10  103.81    2.93
   8   0  10  106.89    3.86
   8   0  12  165.54    3.83
   8   0  12  177.93    5.30
   8   0  14   64.36    2.53
   0  -8  14   64.04    2.44
   8   0  14   68.20    3.50
   8   0  16  205.18    4.53
   0  -8  16  200.34    4.44
   8   0  18    9.53    1.23
   0  -8  18    7.66    1.03
   8   0  20   42.16    2.29
   0  -8  20   39.78    2.29
   8   0  22   66.00    2.88
   0  -8  22   71.13    3.23
   0  -8  24   95.41    3.81
  -8   0  28   15.36    2.22
  -8   0  30   18.63    2.46
  -1  -8 -33   17.03    2.77
   1  -8 -33   24.19    3.21
  -1  -8 -31   17.64    2.92
   1  -8 -31   18.38    2.86
   1  -8 -29   22.16    2.89
  -1  -8 -29   25.09    3.14
  -8  -1 -27    7.57    2.28
  -1  -8 -27    4.17    1.92
   1  -8 -27    4.85    1.67
   8  -1 -25   27.13    1.93
  -8  -1 -25   27.14    3.18
   1  -8 -25   25.04    2.69
  -1  -8 -25   27.69    3.02
  -8  -1 -23   62.84    4.12
   8   1 -23   69.08    2.29
   8  -1 -23   70.94    2.79
  -1  -8 -23   63.15    4.04
   1  -8 -23   65.75    4.04
  -8  -1 -21   84.85    4.64
   8   1 -21   86.80    2.44
   8  -1 -21   89.91    3.09
   1  -8 -21   86.22    4.37
  -1  -8 -21   84.39    4.54
  -8  -1 -19   33.64    3.02
   8   1 -19   32.87    1.42
  -1  -8 -19   29.96    2.68
   8  -1 -19   33.37    1.78
  -8  -1 -17   42.09    3.10
   8   1 -17   43.63    1.50
  -8  -1 -15   60.94    3.49
   8   1 -15   58.50    1.59
  -8  -1 -13  158.15    5.26
  -8  -1 -11  157.84    4.94
   1  -8 -11  168.34    2.85
  -1  -8  -9  145.04    2.15
   1  -8  -9  135.75    2.64
  -8  -1  -9  150.08    4.57
  -8  -1  -9  137.59    3.26
  -8  -1  -7   33.48    2.30
  -8  -1  -7   28.62    1.54
  -8   1  -7   30.37    1.76
   1  -8  -7   31.29    1.41
  -1  -8  -7   26.40    1.16
  -8  -1  -5   53.21    2.01
   8   1  -5   52.63    1.61
  -8  -1  -5   53.72    2.64
   1  -8  -5   51.93    1.86
  -8   1  -5   52.56    2.16
  -8  -1  -3  123.53    3.09
  -8   1  -3  133.10    3.45
   8   1  -3  127.99    2.71
  -8  -1  -3  126.96    3.37
  -8   1  -1  162.13    3.70
  -8  -1  -1  155.88    3.60
   8   1  -1  158.87    3.36
   8  -1  -1  159.62    3.85
   8  -1   1  166.57    3.83
  -8  -1   1  160.10    3.78
  -8   1   1  147.29    3.82
   8   1   1  160.67    3.66
   8  -1   1  156.83    3.50
  -8   1   3  128.35    3.54
   8  -1   3  133.55    3.40
   8  -1   3  122.54    3.36
   8   1   3  128.90    3.54
   8   1   3  125.42    3.29
  -8  -1   3  125.25    3.51
  -8   1   5   51.97    2.43
   8  -1   5   54.88    2.23
   8  -1   5   51.88    2.43
   8   1   5   54.54    2.49
  -8  -1   5   52.41    2.48
   8   1   5   53.46    2.10
   8   1   7   31.42    1.64
   8  -1   7   31.92    1.73
   8  -1   7   30.52    1.97
   8   1   7   32.78    2.12
  -8   1   7   28.47    1.95
   8   1   9  145.12    3.37
   8  -1   9  141.65    3.65
   8  -1   9  149.52    4.43
   8   1   9  150.24    4.68
  -8   1   9  142.57    4.19
   8   1  11  146.99    3.34
   8  -1  11  151.82    3.85
   8  -1  11  156.10    4.75
   8   1  11  157.70    4.94
  -8   1  11  154.08    4.48
   8   1  13  155.78    3.48
   8  -1  13  157.66    4.05
   8  -1  13  162.70    5.03
   8   1  13  161.12    5.12
  -8   1  13  154.16    4.65
   8   1  15   56.07    2.17
   8  -1  15   56.10    2.54
  -1   8  15   67.97    1.95
   1  -8  15   59.92    2.52
  -1  -8  15   57.60    2.24
   8  -1  15   56.14    3.16
  -8   1  15   54.18    2.98
   8   1  15   54.10    3.13
   8   1  17   38.56    1.92
   8  -1  17   38.93    2.25
  -1   8  17   40.12    1.53
  -1  -8  17   38.58    1.98
   1  -8  17   38.44    2.17
  -8   1  17   36.70    2.60
   8   1  19   31.47    1.81
   8  -1  19   30.40    2.10
  -1   8  19   33.85    1.39
   1  -8  19   29.56    2.06
  -1  -8  19   31.75    1.95
  -8   1  19   30.78    2.52
   8   1  21   85.01    2.95
   8  -1  21   82.47    3.41
  -1   8  21   88.86    2.12
   1  -8  21   85.37    3.53
  -1  -8  21   83.44    3.27
  -8   1  21   80.64    4.01
   8  -1  23   63.12    3.06
  -1   8  23   67.58    1.81
   1  -8  23   63.08    3.21
  -8   1  23   64.52    3.66
  -1  -8  23   61.86    2.89
  -8   1  25   28.38    2.65
  -8   1  27    4.48    1.51
  -8   1  29   21.83    2.54
  -2  -8 -32    3.26    1.94
   2  -8 -32    6.24    2.11
  -8  -2 -30  225.03    8.34
  -2  -8 -30  226.55    8.47
   2  -8 -30  221.25    8.10
  -8  -2 -28    4.58    2.08
  -2  -8 -28    4.95    2.03
   2  -8 -28    0.98    1.39
  -2  -8 -26   59.37    4.28
  -8  -2 -26   59.00    4.36
   2  -8 -26   62.57    4.05
  -8  -2 -24   11.40    2.36
   8  -2 -24   13.04    1.52
   2  -8 -24   12.18    2.14
  -2  -8 -24    9.99    2.13
  -8  -2 -22  465.79   10.68
   2  -8 -22  465.39    9.91
   8  -2 -22  499.46    7.60
  -2  -8 -22  469.32   10.49
  -8  -2 -20   15.97    2.28
  -2  -8 -20   13.99    2.12
   8  -2 -20   13.56    1.36
  -8  -2 -18  482.47   10.03
  -2  -8 -18  486.84    9.94
  -8  -2 -16    6.21    1.60
  -2  -8 -16    3.26    1.22
  -8  -2 -14  326.90    7.68
  -8  -2 -12   37.45    2.67
   2  -8 -10 2118.77   11.07
  -2  -8 -10 2159.00    5.91
   2  -8  -8   16.58    1.06
   8   2  -8   15.37    0.67
  -8  -2  -8   16.75    1.76
  -2  -8  -8   13.63    0.73
  -8  -2  -8   14.65    1.08
  -8  -2  -6  363.34    4.84
   2  -8  -6  377.87    4.86
  -8   2  -6  382.91    5.84
   8   2  -6  358.95    3.71
  -8  -2  -6  353.07    6.37
  -8  -2  -4   26.82    1.49
  -8   2  -4   26.87    1.74
   2  -8  -4   26.77    1.48
   8   2  -4   28.87    1.30
  -8  -2  -4   32.07    1.99
   8  -2  -4   27.52    1.81
  -8  -2  -2 1878.09   11.79
   2  -8  -2 2003.21   12.71
  -8   2  -2 1911.55   12.81
  -8  -2  -2 1859.99   12.33
   8  -2  -2 1860.62   12.91
   8  -2   0   35.09    1.83
  -8   2   0   34.36    1.87
  -8  -2   0   42.68    1.84
   8   2   0   32.69    1.69
  -8  -2   0   33.24    1.77
  -8   2   2 1845.80   12.80
   8  -2   2 1813.48   12.52
   8   2   2 1795.70   12.75
  -8  -2   2 1814.01   12.78
  -8   2   4   28.33    1.89
   8  -2   4   27.36    1.64
   8   2   4   29.97    1.91
   8  -2   4   32.21    1.84
   8  -2   6  353.76    5.65
  -8   2   6  358.70    6.06
   8  -2   6  359.76    6.05
   8   2   6  353.80    6.54
   8   2   6  354.52    5.02
  -8   2   8   17.10    1.61
   8  -2   8   14.85    1.39
   8  -2   8   14.79    1.52
   8   2   8   16.25    1.16
   8   2   8   16.40    1.66
   8   2  10 1934.71   11.38
   8  -2  10 1923.34   14.08
   8  -2  10 1960.10   15.91
  -8   2  10 1907.46   15.03
   8   2  10 1986.57   16.70
   8   2  12   37.68    1.65
   8  -2  12   38.63    2.15
  -2   8  12   38.47    1.67
   8  -2  12   38.92    2.47
  -8   2  12   36.42    2.32
   8   2  12   38.85    2.60
   8   2  14  324.87    4.72
  -2   8  14  344.06    4.74
   8  -2  14  327.24    6.22
  -2  -8  14  336.96    4.82
   2  -8  14  336.38    5.79
   8  -2  14  340.22    7.24
   8   2  14  341.86    7.84
  -8   2  14  321.91    6.68
  -8   2  16    5.73    1.22
   8   2  16    5.13    0.76
   8  -2  16    3.55    0.93
  -2   8  16    4.56    0.72
  -2  -8  16    3.96    0.71
   2  -8  16    4.93    1.05
   8   2  18  473.00    5.90
   8  -2  18  487.01    8.10
  -2   8  18  498.50    5.74
   2  -8  18  480.86    7.78
  -2  -8  18  486.60    6.56
  -8   2  18  476.89    8.70
   8   2  20   13.02    1.10
  -8   2  20   13.10    1.72
  -2   8  20   13.86    1.10
   8  -2  20   12.19    1.51
   2  -8  20   14.83    1.63
  -2  -8  20   13.05    1.32
   8   2  22  461.54    6.05
  -2   8  22  486.22    5.80
   8  -2  22  464.46    8.49
   2  -8  22  452.75    8.36
  -8   2  22  451.60    9.07
  -2  -8  22  469.15    7.32
   8  -2  24    9.77    1.51
  -8   2  24   10.21    1.74
  -8   2  26   59.12    3.64
  -8   2  28    1.17    1.24
  -8   2  30  215.37    6.98
  -8  -3 -31    3.03    2.01
  -3  -8 -31   -0.58    2.02
   3  -8 -31    3.22    1.86
  -8  -3 -29   17.17    2.90
  -3  -8 -29   15.23    2.76
   3  -8 -29   11.37    2.25
  -8  -3 -27   15.80    2.64
   3  -8 -27   10.38    1.96
  -3  -8 -27   13.70    2.48
  -8  -3 -25    3.39    1.85
  -3  -8 -25    1.26    1.54
   3  -8 -25    0.22    1.27
   8  -3 -25   -0.15    0.90
  -8  -3 -23    4.16    1.66
   8  -3 -23    5.75    1.10
   3  -8 -23    5.16    1.46
  -3  -8 -23    7.64    1.95
  -8  -3 -21    7.11    1.92
  -3  -8 -21    5.12    1.67
   8  -3 -21    6.71    1.16
  -8  -3 -19   25.46    2.72
  -3  -8 -19   24.34    2.55
  -8  -3 -17   40.66    3.08
  -3  -8 -17   43.14    3.09
  -8  -3 -15    0.27    1.27
  -3  -8 -15    0.20    1.12
  -8  -3 -13    8.75    1.62
  -8  -3 -11   14.36    1.75
   3  -8 -11   13.65    1.08
   3  -8  -9   44.65    1.83
  -8  -3  -9   42.03    2.60
  -8  -3  -9   43.22    1.63
  -3  -8  -9   42.10    0.94
  -8  -3  -7   38.96    1.61
   3  -8  -7   43.59    1.75
  -8  -3  -7   36.28    2.28
   8  -3  -5    7.69    1.09
  -8  -3  -5    9.52    0.96
   3  -8  -5    9.97    1.01
  -8   3  -5    7.70    1.13
  -8  -3  -5    7.75    1.10
   8   3  -5    8.35    0.66
   8  -3  -3   35.83    1.89
  -8  -3  -3   34.27    1.64
  -8   3  -3   35.69    1.93
   3  -8  -3   37.19    1.82
  -8  -3  -3   34.40    2.01
   8   3  -3   31.17    1.39
   8  -3  -1   30.99    1.81
  -8   3  -1   30.34    1.86
   3  -8  -1   24.73    1.66
  -8  -3  -1   31.62    1.76
   8   3  -1   29.87    1.55
  -8  -3  -1   30.82    1.69
  -8   3   1   30.04    1.87
   8  -3   1   29.89    1.77
  -8  -3   1   32.24    1.54
   8   3   1   30.33    1.72
  -8  -3   1   27.38    1.79
  -8   3   3   35.52    1.97
   8  -3   3   38.77    1.98
   8   3   3   31.87    1.87
   8  -3   5    8.66    1.08
  -8   3   5    8.76    1.22
   8   3   5    9.26    1.16
  -8   3   7   35.43    2.12
   8  -3   7   36.36    2.04
   8  -3   7   40.22    2.18
   8   3   7   39.04    2.31
  -8   3   9   37.81    2.20
   8  -3   9   42.46    2.26
  -3   8   9   43.57    1.94
   8  -3   9   39.75    2.29
   8   3   9   43.75    1.71
   8   3   9   44.35    2.61
  -8   3  11   12.97    1.45
  -3   8  11   13.68    1.17
   8  -3  11   14.36    1.52
   8  -3  11   13.12    1.51
   8   3  11   13.62    1.00
   8   3  11   14.31    1.67
  -8   3  13    6.18    1.14
   8   3  13    8.09    0.81
  -3   8  13    8.13    0.95
   8  -3  13    7.63    1.17
  -3  -8  13   10.27    0.91
   8  -3  13    6.36    1.13
   8   3  13    8.06    1.40
  -8   3  15    0.27    0.92
   8   3  15    2.09    0.56
  -3   8  15    2.54    0.72
   8  -3  15    1.54    0.85
   8  -3  15    3.98    1.21
   3  -8  15    3.15    0.96
  -3  -8  15    1.55    0.52
   8   3  17   43.12    1.61
   8  -3  17   44.04    2.65
  -3   8  17   44.54    1.98
  -3  -8  17   44.40    1.87
   3  -8  17   41.17    2.40
  -8   3  17   42.81    2.71
   8   3  19   25.69    1.27
  -3   8  19   25.68    1.60
   8  -3  19   26.81    2.23
   3  -8  19   24.76    1.97
  -3  -8  19   25.31    1.57
  -8   3  19   25.70    2.22
  -3   8  21    7.65    1.04
   8  -3  21    5.95    1.30
   8   3  21    7.66    0.80
  -8   3  21    5.69    1.39
   3  -8  21    9.72    1.51
  -3  -8  21    5.85    0.87
  -3   8  23    6.51    0.98
   8  -3  23    5.55    1.42
  -8   3  23    6.64    1.57
  -8   3  25   -0.68    1.17
  -8   3  27   11.58    1.84
  -8   3  29   11.81    1.95
  -4  -8 -30    8.74    2.26
  -8  -4 -30   17.26    2.97
   4  -8 -30   12.13    2.27
  -8  -4 -28   25.32    3.24
   4  -8 -28   20.41    2.68
  -4  -8 -28   25.38    3.18
  -8  -4 -26    7.46    2.09
  -4  -8 -26   10.18    2.22
   4  -8 -26    5.88    1.57
   8  -4 -26    6.70    1.35
  -8  -4 -24    1.15    1.57
   8  -4 -24    0.94    0.87
  -4  -8 -24    0.31    1.50
   4  -8 -24    0.25    1.22
  -8  -4 -22   19.03    2.68
   8  -4 -22   16.73    1.72
  -4  -8 -22   16.51    2.42
  -8  -4 -20  101.53    5.03
  -4  -8 -20  103.33    5.03
  -8  -4 -18   39.30    3.19
  -4  -8 -18   40.51    3.16
  -8  -4 -16   53.32    3.47
  -4  -8 -16   52.64    3.48
  -8  -4 -14    3.26    1.17
  -4  -8 -14    4.55    1.32
  -8  -4 -12   41.09    2.77
  -4  -8 -12   46.22    2.83
   4  -8 -12   44.42    1.98
   4  -8 -10   66.54    2.34
  -8  -4 -10   58.92    3.17
  -8  -4 -10   69.87    1.90
  -8  -4  -8  223.67    3.52
   4  -8  -8  222.57    4.19
  -8  -4  -8  224.14    5.56
  -8  -4  -6   16.39    1.14
   4  -8  -6   14.51    1.21
  -8  -4  -6   18.31    1.75
   8  -4  -6   15.30    1.44
   8  -4  -4   14.14    1.31
  -8  -4  -4   15.29    1.16
   4  -8  -4   14.86    1.26
  -8   4  -4   14.87    1.46
  -8  -4  -4   12.81    1.38
   8  -4  -2   38.12    1.97
   4  -8  -2   37.93    1.90
  -8   4  -2   36.17    2.02
  -8  -4  -2   31.75    1.73
  -8  -4  -2   38.43    1.74
   8  -4   0  396.75    6.15
   4  -8   0  397.55    6.38
  -8   4   0  399.01    6.27
  -8  -4   0  376.85    5.37
   8   4   0  364.81    5.36
   8  -4   2   35.32    1.93
  -8   4   2   37.09    2.06
   4  -8   2   24.10    1.80
  -8  -4   2   37.63    1.59
   8   4   2   36.09    1.89
   8  -4   4   17.15    1.46
  -8   4   4   14.31    1.43
  -8  -4   4   15.93    0.94
   8   4   4   13.58    1.33
  -4   8   6   10.30    1.17
   8  -4   6   16.05    1.53
  -8   4   6   15.91    1.51
   8   4   6   14.49    1.46
  -8   4   8  218.26    4.97
   8  -4   8  218.01    5.11
  -4   8   8  227.37    4.54
   8  -4   8  229.07    5.07
   8   4   8  226.29    5.56
  -8   4  10   64.85    2.86
   8  -4  10   70.36    3.06
  -4   8  10   69.20    2.48
   8  -4  10   64.87    2.91
  -8   4  12   42.74    2.44
   8  -4  12   45.88    2.58
   8  -4  12   43.15    2.45
  -4   8  12   42.24    1.99
  -8   4  14    4.08    1.15
  -4   8  14    4.30    0.82
   8  -4  14    5.05    1.12
   8  -4  14    5.38    1.11
   4  -8  14    6.62    1.13
  -4  -8  14    4.23    0.60
  -8   4  16   49.58    2.83
  -4   8  16   49.65    2.30
   8  -4  16   50.04    2.95
  -4  -8  16   50.80    1.75
   4  -8  16   51.00    2.69
   8   4  16   49.24    1.56
  -8   4  18   39.62    2.63
   8  -4  18   41.77    2.83
  -4   8  18   40.79    2.11
   4  -8  18   41.33    2.52
   8   4  18   39.35    1.31
  -4  -8  18   39.29    1.66
  -4   8  20  107.32    3.39
   8  -4  20  109.27    4.55
  -8   4  20  106.95    4.26
   8   4  20  104.97    1.94
  -4  -8  20  106.18    2.79
  -8   4  22   15.44    1.89
   8  -4  22   17.03    2.07
  -4   8  22   16.57    1.47
  -8   4  24    0.25    1.07
  -4   8  24    1.13    0.79
  -8   4  26    6.58    1.47
  -8   4  28   23.12    2.41
  -5  -8 -31   28.08    3.44
  -5  -8 -29   46.52    4.17
  -8  -5 -29   49.15    4.38
   5  -8 -29   44.22    3.70
  -8  -5 -27   46.24    4.13
  -5  -8 -27   47.70    4.15
   8  -5 -27   45.31    3.06
   5  -8 -27   40.61    3.35
  -8  -5 -25   25.50    3.17
  -5  -8 -25   29.76    3.29
   5  -8 -25   25.67    2.61
   8  -5 -25   29.16    2.42
  -8  -5 -23   43.71    3.65
  -5  -8 -23   47.39    3.83
   8  -5 -23   43.77    2.77
  -8  -5 -21   93.46    5.02
  -5  -8 -21  101.84    5.24
  -8  -5 -19  201.12    6.90
  -5  -8 -19  199.83    6.94
  -8  -5 -17  138.52    5.55
  -5  -8 -17  136.45    5.49
  -8  -5 -15  136.83    5.27
  -5  -8 -15  128.16    5.08
  -8  -5 -13  128.62    4.94
  -5  -8 -13  126.18    4.85
  -8  -5 -11  229.00    3.24
  -8  -5 -11  246.09    6.42
  -5  -8 -11  248.78    6.40
   5  -8 -11  239.23    4.72
   5  -8  -9  291.12    5.13
  -8  -5  -9  291.40    3.82
  -8  -5  -9  294.93    6.75
  -5  -8  -9  295.71    2.75
  -8  -5  -7  382.26    4.67
   5  -8  -7  382.81    5.76
  -8  -5  -7  364.06    7.01
   8  -5  -7  383.05    6.44
   5  -8  -5  119.10    3.30
   8  -5  -5  120.70    3.63
  -8  -5  -5  116.77    3.85
  -8  -5  -5  116.76    2.84
   8  -5  -3  191.29    4.54
  -8   5  -3  178.22    4.76
   5  -8  -3  197.92    4.40
  -8  -5  -3  192.19    4.59
  -8  -5  -3  194.68    3.88
   8  -5  -1  333.76    5.89
  -8  -5  -1  317.49    5.42
  -8   5  -1  340.16    6.03
   5  -8  -1  335.89    5.78
   8  -5   1  345.60    6.01
  -8  -5   1  315.79    4.98
   5  -8   1  322.86    6.04
  -8   5   1  329.74    5.95
   8  -5   3  192.96    4.61
  -8  -5   3  195.85    3.46
  -8   5   3  187.89    4.70
   5  -8   3  183.49    4.90
  -8   5   5  118.54    3.65
  -8  -5   5  120.46    2.22
  -5   8   5  105.05    3.43
   8  -5   5  120.78    3.87
  -8   5   7  367.61    6.44
   8  -5   7  378.71    6.83
  -5   8   7  380.33    6.12
  -8   5   9  288.62    5.87
   8  -5   9  302.82    5.97
   8  -5   9  289.64    6.25
  -5   8   9  278.61    5.23
  -8   5  11  234.09    5.43
   8  -5  11  257.41    5.84
  -5   8  11  226.44    4.78
   8  -5  11  238.40    5.91
  -8   5  13  115.06    3.96
  -5  -8  13  115.81    2.09
   8  -5  13  121.71    4.27
   8  -5  13  122.12    4.44
  -5   8  13  120.61    3.58
  -8   5  15  125.63    4.24
  -5   8  15  132.41    3.78
   8  -5  15  128.66    4.75
  -5  -8  15  131.52    2.31
   5  -8  15  132.51    4.28
  -8   5  17  130.94    4.46
   8  -5  17  134.92    5.06
  -5   8  17  137.71    3.93
   5  -8  17  137.16    4.57
  -5  -8  17  128.02    2.41
  -5   8  19  193.38    4.70
  -8   5  19  193.55    5.61
   8  -5  19  201.74    6.36
  -5   8  21   92.79    3.39
  -8   5  21   90.71    3.98
  -5   8  23   44.23    2.41
  -8   5  23   42.69    2.85
  -5   8  25   27.05    1.96
  -8   5  25   28.85    2.50
  -8   5  27   44.27    3.05
  -6  -8 -30   41.61    4.13
  -8  -6 -30   42.48    4.20
  -6  -8 -28    3.01    1.93
  -8  -6 -28    4.54    2.04
   6  -8 -28    5.33    1.68
  -6  -8 -26   27.40    3.29
  -8  -6 -26   22.47    2.98
   6  -8 -26   24.00    2.69
   8  -6 -26   23.91    2.37
  -8  -6 -24    1.48    1.51
   8  -6 -24    2.39    0.98
  -6  -8 -24    6.32    2.13
  -8  -6 -22   21.69    2.70
  -6  -8 -22   25.28    2.93
  -8  -6 -20    9.79    2.02
  -6  -8 -20   14.33    2.28
  -8  -6 -18  139.02    5.78
  -6  -8 -18  138.32    5.84
  -6  -8 -16   17.15    2.26
  -8  -6 -16   20.14    2.41
  -8  -6 -14   20.78    2.31
  -6  -8 -14   18.17    2.15
  -8  -6 -12    4.42    1.44
   6  -8 -12    4.59    0.96
  -6  -8 -12    3.82    1.33
  -6  -8 -10  157.60    1.83
  -8  -6 -10  167.24    2.71
  -8  -6 -10  156.19    5.20
  -6  -8 -10  158.64    5.25
   6  -8 -10  155.45    4.00
  -8  -6  -8   27.75    1.30
   6  -8  -8   32.14    1.87
  -8  -6  -8   29.50    2.34
   8  -6  -8   30.97    1.98
  -6  -8  -8   30.03    2.31
   8  -6  -6  110.84    3.52
   6  -8  -6  108.82    3.32
  -8  -6  -6  105.62    3.87
  -8  -6  -6  108.90    2.66
   6  -8  -4    6.25    0.92
   8  -6  -4    6.97    1.10
  -8  -6  -4    7.23    1.22
   6  -8  -2   55.78    2.54
  -8   6  -2   54.01    2.68
   8  -6  -2   56.50    2.52
  -8  -6  -2   57.97    2.58
  -8   6   0   11.89    1.40
   6  -8   0   13.71    1.40
   8  -6   0   14.09    1.39
  -8  -6   0   10.75    1.11
   8  -6   2   56.76    2.64
   6  -8   2   56.66    2.66
  -8   6   2   57.67    2.64
  -8  -6   2   55.87    2.09
   8  -6   4    7.49    1.21
   6  -8   4    7.37    1.24
  -6   8   4    7.61    1.16
  -8   6   4    7.42    1.22
  -8  -6   4    6.96    0.83
  -8  -6   6  106.49    2.05
  -6   8   6  108.57    3.52
   6  -8   6  111.66    4.12
   8  -6   6  106.68    3.79
  -8   6   6  113.44    3.72
  -8   6   8   30.33    2.06
  -6   8   8   28.19    1.88
   8  -6   8   29.09    2.13
  -8   6  10  155.00    4.41
   8  -6  10  166.02    4.59
  -6   8  10  146.75    4.06
   8  -6  10  155.14    4.88
  -8   6  12    3.60    1.10
  -6  -8  12    4.86    0.43
   8  -6  12    6.05    1.29
   8  -6  12    2.45    1.02
  -6   8  12    5.02    1.08
  -8   6  14   16.96    1.71
   6  -8  14   21.22    1.92
   8  -6  14   16.92    1.76
  -6   8  14   19.17    1.67
   8  -6  14   17.69    1.96
   8  -6  16   17.25    2.03
  -6   8  16   17.49    1.64
  -8   6  16   15.72    1.73
   8  -6  18  121.21    5.14
  -8   6  18  119.52    4.33
  -6   8  18  122.11    3.98
  -6   8  20   12.51    1.51
  -8   6  20   12.09    1.67
  -6   8  22   22.56    1.89
  -8   6  22   23.20    2.20
  -6   8  24    2.34    1.01
  -8   6  24    3.96    1.25
  -8   6  26   20.89    2.16
  -7  -8 -29   12.90    2.62
  -8  -7 -29   10.91    2.64
   7  -8 -29   10.53    2.04
  -8  -7 -27    6.49    2.05
  -7  -8 -27    6.06    2.06
   8  -7 -27    5.50    1.51
   7  -8 -27    6.96    1.79
  -8  -7 -25    3.85    1.82
  -7  -8 -25    7.51    2.37
   8  -7 -25    3.80    1.28
  -8  -7 -23   -2.12    1.87
  -7  -8 -23    6.27    1.99
  -8  -7 -21    7.20    2.00
  -7  -8 -21    5.24    2.00
  -7  -8 -19   22.86    2.69
  -8  -7 -19   26.13    2.84
  -8  -7 -17   71.00    4.20
  -7  -8 -17   76.97    4.36
  -8  -7 -15   23.31    2.54
  -7  -8 -15   21.01    2.43
  -7  -8 -13    8.11    1.87
  -8  -7 -13    6.27    1.62
  -8  -7 -11    3.26    0.49
  -7  -8 -11    2.30    0.32
   7  -8 -11    2.99    0.92
  -8  -7 -11    3.38    1.43
  -7  -8 -11    3.41    1.29
   8  -7 -11    2.50    0.83
  -8  -7  -9   81.68    1.98
   7  -8  -9   76.99    2.98
  -7  -8  -9   86.84    1.90
   8  -7  -9   78.41    3.09
  -7  -8  -9   80.11    3.72
  -8  -7  -9   80.36    3.77
   7  -8  -7   52.07    2.47
   8  -7  -7   52.52    2.54
  -8  -7  -7   52.53    2.95
  -8  -7  -7   55.10    1.87
  -7  -8  -7   56.03    3.04
   7  -8  -5   58.23    2.56
   8  -7  -5   58.67    2.61
  -7  -8  -5   57.87    2.93
  -8  -7  -5   58.28    2.92
   8  -7  -3   83.82    3.08
   7  -8  -3   84.95    3.12
  -7  -8  -3   74.66    3.05
  -8  -7  -3   77.18    3.09
   8  -7  -1    2.22    0.84
   7  -8  -1    2.77    0.96
  -8   7  -1    0.49    0.98
  -8  -7  -1    1.66    0.74
   7  -8   1    2.30    0.88
   8  -7   1    4.37    1.03
  -8   7   1    1.80    0.95
  -8  -7   1    2.33    0.73
   8  -7   3   83.17    3.34
  -7   8   3   85.33    3.28
  -8   7   3   79.88    3.12
   7  -8   3   80.54    3.31
  -8  -7   3   76.75    2.46
   7  -8   5   62.78    3.04
  -7   8   5   59.89    2.77
  -8   7   5   59.41    2.78
   8  -7   5   58.16    2.92
  -8  -7   5   56.70    1.90
  -8  -7   7   53.22    1.50
  -7   8   7   54.14    2.59
   7  -8   7   51.71    2.93
  -8   7   7   52.76    2.66
   8  -7   7   49.05    2.77
   7  -8   9   84.98    3.87
  -7   8   9   77.99    3.11
  -8   7   9   77.91    3.24
   8  -7   9   81.24    3.61
   8  -7  11    4.76    1.20
  -8   7  11    2.67    1.01
   7  -8  11    1.19    0.99
   8  -7  11    3.03    1.13
  -7   8  11    2.26    0.88
   7  -8  13    6.12    1.39
   8  -7  13    3.42    1.14
  -7   8  13    3.54    1.09
   8  -7  13    2.51    1.12
  -8   7  13    2.49    1.00
   8  -7  15   19.72    2.20
  -7   8  15   18.23    1.73
  -8   7  15   18.76    1.83
  -7   8  17   71.01    3.16
  -8   7  17   67.02    3.25
  -8   7  19   20.43    1.96
  -7   8  19   23.10    1.98
  -7   8  21    4.60    1.19
  -8   7  21    5.77    1.35
  -7   8  23    2.16    1.12
  -8   7  23    1.19    1.03
  -7   8  25    3.23    1.11
  -8   7  25    5.57    1.44
  -8  -8 -28   75.08    5.28
   8  -8 -28   76.80    4.48
  -8  -8 -26   -3.81    2.17
   8  -8 -26   -0.44    1.27
  -8  -8 -24   90.19    5.46
  -8  -8 -22    3.14    1.86
  -8  -8 -20  229.46    7.78
  -8  -8 -18   -0.64    1.44
  -8  -8 -16  123.33    5.45
  -8  -8 -14   -0.26    1.33
  -8  -8 -12  276.41    2.59
  -8  -8 -12  272.90    7.40
   8  -8 -10   -0.95    0.80
  -8  -8 -10   -0.66    0.44
  -8  -8 -10   -0.58    1.18
   8  -8  -8  432.24    7.22
  -8  -8  -8  445.06    5.04
  -8  -8  -8  409.02    8.16
   8  -8  -6    0.43    0.71
  -8  -8  -6    0.54    0.91
   8  -8  -4  137.99    4.01
  -8  -8  -4  130.05    4.28
   8  -8  -2   -0.13    0.76
  -8  -8  -2   -0.24    0.87
   8  -8   0  614.83    8.68
  -8  -8   0  567.95    7.83
   8  -8   2    0.43    0.82
  -8   8   2   -0.66    1.02
  -8  -8   2   -0.20    0.70
  -8   8   4  143.08    4.30
   8  -8   4  143.19    4.52
  -8  -8   4  136.38    3.32
  -8   8   6   -0.08    0.84
   8  -8   6   -0.17    0.79
  -8  -8   6    0.48    0.48
   8  -8   8  421.87    8.27
  -8   8   8  416.76    7.37
  -8  -8   8  403.96    4.18
  -8   8  10   -0.09    0.88
   8  -8  10   -0.05    1.02
  -8   8  12  263.81    6.08
   8  -8  12  274.70    7.33
  -8   8  14    0.75    1.00
  -8   8  16  108.34    4.02
  -8   8  18   -0.40    0.93
  -8   8  20  218.07    5.92
  -8   8  22    0.84    1.00
  -8   8  24   82.15    3.84
   0  -9 -33    2.32    1.95
   0  -9 -31   -1.22    1.67
   0  -9 -29    0.29    1.56
   0  -9 -27   -1.74    1.69
   0  -9 -25   -0.79    1.54
   9   0 -23   -0.66    0.64
   0  -9 -23   -0.40    1.53
   9   0 -21    1.12    0.67
   0  -9 -21   -3.17    1.64
  -9   0 -19    3.74    1.81
   9   0 -19   -0.38    0.58
  -9   0 -17    3.24    1.58
   9   0 -17    0.23    0.46
  -9   0 -15    4.72    1.71
  -9   0 -13    3.14    1.51
   0  -9 -11    5.89    0.65
  -9   0 -11    9.74    1.79
   0  -9  -9    0.38    0.38
  -9   0  -9   -0.20    0.65
  -9   0  -7    3.49    0.93
   0  -9  -7    3.59    0.69
  -9   0  -5    1.36    0.87
   9   0  -3    1.10    0.66
  -9   0  -3    0.58    0.83
  -9   0  -1    0.32    0.74
   9   0  -1    0.69    0.74
  -9   0   1    0.03    0.79
   9   0   1    1.03    0.76
   9   0   1    0.71    0.69
  -9   0   3   -0.04    0.83
   9   0   3    1.50    0.95
   9   0   3   -0.54    0.72
   9   0   5    1.73    0.84
  -9   0   5    0.96    0.94
   9   0   5   -1.49    0.93
  -9   0   7   -0.10    0.86
   9   0   7    3.84    0.88
   9   0   7    3.85    0.98
  -9   0   9   -0.14    0.90
   9   0   9    0.02    0.55
   9   0   9    0.50    0.90
   9   0  11    1.91    0.73
   9   0  11    3.07    1.20
  -9   0  11    0.52    0.97
   9   0  13    0.57    0.59
  -9   0  13   -0.19    1.08
   9   0  13   -0.29    0.93
   9   0  15   -0.57    0.66
   0  -9  15    2.07    0.82
   9   0  17    0.54    0.73
   0  -9  17   -0.17    0.69
   9   0  19    0.25    0.69
   0  -9  19   -1.15    0.89
   9   0  21    0.17    0.69
   0  -9  21    2.59    1.00
   0  -9  23   -1.19    0.88
  -9   0  25   -0.67    1.25
  -9   0  27    0.65    1.25
  -9   0  29   -1.39    1.44
  -9   0  31    0.06    1.38
  -1  -9 -32    3.89    2.07
   1  -9 -32    4.19    1.89
   1  -9 -30    2.11    1.72
  -1  -9 -30    1.41    1.88
  -1  -9 -28    4.22    1.92
   1  -9 -28    5.58    1.89
  -1  -9 -26   -1.91    1.78
   1  -9 -26    0.43    1.38
   9  -1 -24   15.08    1.38
  -9  -1 -24   13.53    2.39
   1  -9 -24   10.96    2.05
  -1  -9 -24   13.85    2.30
  -9  -1 -22    5.12    2.04
   9   1 -22    2.79    0.63
   9  -1 -22    2.25    0.80
  -1  -9 -22    0.17    1.30
   1  -9 -22    2.29    1.39
   9   1 -20   10.96    0.81
  -9  -1 -20   14.39    2.30
   9  -1 -20   10.97    1.14
  -1  -9 -20    9.12    1.80
   9   1 -18    4.54    0.54
  -9  -1 -18    7.64    1.92
   9  -1 -18    5.19    0.79
  -9  -1 -16   25.37    2.62
   9   1 -16   24.63    1.00
  -9  -1 -14    7.03    1.70
   9   1 -14    5.43    0.50
  -9  -1 -12   24.53    2.36
   1  -9 -12   22.48    1.13
  -1  -9 -10   14.30    0.79
   1  -9 -10   20.19    1.12
  -9  -1 -10   17.83    2.00
   1  -9  -8   16.67    1.07
  -9  -1  -8   22.74    2.04
  -9  -1  -8   19.18    1.41
  -9   1  -8   15.42    1.39
  -1  -9  -8   19.31    1.01
  -9  -1  -6   11.74    1.66
   9   1  -6    9.29    0.83
  -9   1  -6    7.35    1.03
  -9  -1  -6    8.10    1.03
   1  -9  -6    7.08    0.87
  -9  -1  -4   16.11    1.36
   1  -9  -4   13.89    1.17
  -9   1  -4   14.76    1.41
   9   1  -4   15.68    1.10
  -9  -1  -2   14.47    1.32
  -9   1  -2   15.74    1.39
   9   1  -2   15.09    1.21
   9  -1  -2   12.84    1.43
  -9   1   0   17.87    1.49
  -9  -1   0   17.25    1.50
   9   1   0   18.69    1.34
   9  -1   0   18.74    1.44
   9  -1   0   17.79    1.56
  -9   1   2   14.31    1.46
   9  -1   2   15.66    1.39
  -9  -1   2   15.51    1.43
   9   1   2   15.52    1.30
   9  -1   2   16.28    1.45
   9   1   2   14.44    1.34
  -9  -1   4   13.77    1.44
  -9   1   4   15.87    1.53
   9  -1   4   16.02    1.39
   9  -1   4   15.29    1.41
   9   1   4   16.40    1.55
   9   1   4   15.76    1.36
   9  -1   6    8.55    1.09
  -9   1   6    8.40    1.32
   9   1   6    8.59    1.03
   9  -1   6    7.90    1.15
   9   1   6    9.17    1.29
  -9  -1   6    8.19    1.26
   9  -1   8   16.81    1.38
   9   1   8   19.29    1.39
   9   1   8   18.43    1.78
   9  -1   8   16.92    1.63
  -9  -1   8   15.99    1.68
  -9   1   8   16.03    1.63
   9   1  10   15.74    1.29
  -9   1  10   13.70    1.55
   9  -1  10   16.03    1.43
   9  -1  10   15.93    1.79
   9   1  10   15.18    1.66
   9   1  12   20.14    1.43
   9  -1  12   19.81    1.54
   9  -1  12   21.11    2.05
   9   1  12   22.57    2.14
  -9   1  12   19.83    1.90
   9  -1  14    5.95    1.05
   9   1  14    5.23    0.89
  -9   1  14    5.08    1.29
   9  -1  14    5.74    1.38
   9   1  14    5.09    1.24
   9   1  16   21.82    1.51
   9  -1  16   22.82    1.78
   1  -9  16   25.42    1.80
  -1  -9  16   24.69    1.62
  -9   1  16   21.52    2.10
   9  -1  18    5.47    1.13
   9   1  18    4.59    0.85
   1  -9  18    4.73    1.01
  -1  -9  18    3.54    0.78
  -9   1  18    3.92    1.32
   9   1  20   10.47    1.19
   9  -1  20    9.97    1.38
  -1  -9  20   11.52    1.34
   1  -9  20    7.85    1.17
  -9   1  20    7.76    1.54
   9   1  22    1.49    0.76
   9  -1  22    1.56    0.88
  -9   1  22    1.37    1.07
   1  -9  22    2.03    0.96
  -1  -9  22    1.01    0.82
  -9   1  24   12.08    1.89
  -9   1  26    0.56    1.20
  -9   1  28    6.06    1.69
  -9   1  30   -0.21    1.40
  -9  -1  30    2.26    1.72
  -9  -1  32    2.30    1.62
   2  -9 -33    4.84    2.08
  -2  -9 -31    5.53    2.03
   2  -9 -31    2.98    1.81
  -9  -2 -29   15.89    2.77
  -2  -9 -29   15.08    2.73
   2  -9 -29   11.90    2.37
  -9  -2 -27    9.19    2.39
   2  -9 -27    8.77    2.10
  -2  -9 -27    9.42    2.35
  -9  -2 -25   30.87    3.28
   2  -9 -25   28.33    3.01
  -2  -9 -25   28.70    3.09
  -9  -2 -23    5.54    1.88
  -2  -9 -23    5.82    1.74
   9  -2 -23    4.69    1.00
   2  -9 -23    4.26    1.65
  -9  -2 -21   31.35    3.11
   9  -2 -21   31.03    1.91
  -2  -9 -21   29.69    2.91
  -9  -2 -19   24.42    2.77
  -2  -9 -19   24.75    2.62
  -9  -2 -17   93.33    4.60
  -9  -2 -15   10.75    1.86
  -9  -2 -13   55.89    3.34
   2  -9 -11   19.78    1.23
  -9  -2 -11   23.27    2.23
  -2  -9 -11   20.83    0.68
   2  -9  -9  104.86    2.62
   9   2  -9   95.26    1.67
  -9  -2  -9   99.63    3.91
  -9  -2  -9  106.97    2.81
  -2  -9  -9  104.05    1.91
  -9  -2  -7   10.45    1.53
   9   2  -7    8.45    0.69
  -9   2  -7    8.44    1.16
   2  -9  -7   11.17    1.00
  -9  -2  -7   10.69    1.09
  -9  -2  -5   61.66    2.26
  -9   2  -5   59.34    2.45
   2  -9  -5   60.16    2.17
  -9  -2  -5   63.48    2.82
   9   2  -5   59.95    1.85
  -9  -2  -3   24.89    1.53
   2  -9  -3   26.27    1.65
  -9   2  -3   25.67    1.75
  -9  -2  -3   25.79    1.89
   9   2  -3   23.35    1.35
   9  -2  -3   22.68    1.71
  -9   2  -1   14.46    1.43
  -9  -2  -1   13.46    1.26
   9  -2  -1   12.27    1.25
   9   2  -1   12.30    1.17
  -9  -2   1   12.27    1.26
   9  -2   1   14.00    1.36
  -9   2   1   13.55    1.41
   9   2   1   12.94    1.30
  -9   2   3   22.65    1.72
   9  -2   3   24.85    1.70
   9  -2   3   24.26    1.68
   9   2   3   23.51    1.75
  -9  -2   3   23.38    1.70
  -9   2   5   57.29    2.72
   9  -2   5   58.63    2.48
   9   2   5   63.14    2.87
   9  -2   5   58.94    2.62
   9   2   5   57.88    2.33
  -9  -2   5   57.80    2.75
  -9   2   7   10.50    1.33
   9   2   7    9.47    0.98
   9  -2   7    8.12    1.08
   9  -2   7    9.88    1.30
   9   2   7    9.70    1.29
  -9   2   9   93.96    3.57
   9  -2   9   94.30    3.22
   9  -2   9   97.36    3.62
   9   2   9   99.74    3.94
   9   2   9   98.97    2.84
  -9   2  11   19.06    1.88
   9   2  11   20.44    1.39
   9  -2  11   20.34    1.65
   9  -2  11   20.27    1.84
   9   2  11   18.75    1.88
   9   2  13   51.67    2.07
   9  -2  13   52.73    2.64
   9  -2  13   56.13    3.06
  -9   2  13   49.07    2.86
   9   2  13   54.40    3.14
  -9   2  15   10.79    1.62
   9   2  15    9.31    0.97
   9  -2  15   10.61    1.36
  -2  -9  15   10.89    1.08
   2  -9  15   11.63    1.41
   9   2  17   92.22    2.75
  -2   9  17   95.88    2.67
   9  -2  17   91.47    3.58
   2  -9  17   93.30    3.46
  -2  -9  17   91.06    2.82
  -9   2  17   88.90    3.91
   9   2  19   22.34    1.45
  -2   9  19   25.03    1.42
   9  -2  19   25.42    2.06
   2  -9  19   21.35    1.82
  -2  -9  19   25.89    1.69
  -9   2  19   23.67    2.29
   9   2  21   27.53    1.59
  -2   9  21   30.18    1.48
   9  -2  21   27.78    2.21
   2  -9  21   31.43    2.33
  -9   2  21   28.17    2.52
  -2  -9  21   27.25    1.87
   9  -2  23    4.24    1.14
  -9   2  23    3.65    1.28
  -9   2  25   30.19    2.76
  -9   2  27    8.28    1.73
  -9   2  29   12.16    2.10
   3  -9 -32    8.68    2.31
  -9  -3 -30    6.10    2.42
  -3  -9 -30    1.28    1.91
   3  -9 -30    2.96    1.82
  -9  -3 -28   18.32    2.91
   3  -9 -28   11.87    2.17
  -3  -9 -28   17.13    2.73
  -9  -3 -26    2.99    1.87
   3  -9 -26    0.38    1.39
  -3  -9 -26   -0.50    1.49
  -9  -3 -24   21.83    2.88
   9  -3 -24   21.45    1.87
   3  -9 -24   18.56    2.39
  -3  -9 -24   22.11    2.83
  -9  -3 -22    2.38    1.68
  -3  -9 -22   -0.46    1.39
   9  -3 -22    1.38    0.86
  -9  -3 -20   30.54    3.05
  -3  -9 -20   26.38    2.66
  -9  -3 -18    1.78    1.42
  -3  -9 -18   -0.59    1.35
  -9  -3 -16   32.85    2.86
  -3  -9 -16   37.77    2.88
  -9  -3 -14    5.45    1.48
  -9  -3 -12   26.74    2.40
   3  -9 -12   29.34    1.53
   3  -9 -10   11.07    1.04
  -3  -9 -10   13.00    0.59
  -9  -3 -10   10.88    1.66
  -9  -3 -10   10.62    1.00
   3  -9  -8   25.04    1.44
  -9  -3  -8   23.91    1.39
  -9  -3  -8   24.88    2.12
  -9  -3  -6   29.13    1.60
  -9   3  -6   23.24    1.91
   3  -9  -6   28.19    1.64
  -9  -3  -6   30.78    2.14
   9  -3  -6   32.20    2.04
   9   3  -6   28.40    1.19
  -9  -3  -4    7.38    0.96
   9  -3  -4    7.14    1.17
   3  -9  -4    7.47    0.99
  -9   3  -4    8.48    1.23
  -9  -3  -4    7.81    1.30
   9   3  -4    6.82    0.76
  -9  -3  -2   20.30    1.56
   9  -3  -2   24.57    1.74
  -9   3  -2   26.64    1.85
   3  -9  -2   21.54    1.69
  -9  -3  -2   25.72    1.82
   9   3  -2   24.77    1.48
  -9  -3   0    7.78    1.07
   9  -3   0    7.96    1.13
  -9   3   0    8.46    1.25
  -9  -3   0   13.77    1.49
   9   3   0    8.73    1.07
  -9   3   2   24.88    1.82
   9  -3   2   24.75    1.75
   9   3   2   25.47    1.73
  -9  -3   2   23.86    1.76
  -9   3   4    7.49    1.22
   9  -3   4    7.40    1.09
   9   3   4    7.30    1.11
  -9   3   6   28.54    2.01
   9  -3   6   28.75    1.87
   9  -3   6   30.87    2.01
   9   3   6   28.18    2.01
   9  -3   8   24.74    1.80
  -9   3   8   23.15    1.85
   9  -3   8   26.21    1.96
   9   3   8   26.19    2.03
  -9   3  10   10.22    1.40
   9  -3  10   11.62    1.41
   9  -3  10   11.18    1.45
   9   3  10   12.45    1.08
   9   3  10   11.82    1.65
  -9   3  12   25.69    2.07
  -3   9  12   31.20    1.72
   9  -3  12   28.27    2.03
   9  -3  12   24.97    2.04
   9   3  12   25.93    2.23
   9   3  12   27.02    1.43
   9   3  14    4.75    0.74
  -9   3  14    4.44    1.18
  -3  -9  14    6.25    0.84
  -3   9  14    4.47    0.83
   9  -3  14    5.69    1.19
   9   3  16   35.82    1.62
  -9   3  16   33.87    2.50
  -3   9  16   35.46    1.79
   9  -3  16   33.01    2.30
   3  -9  16   35.87    2.25
  -3  -9  16   36.54    1.67
  -9   3  18    1.68    1.28
   9   3  18    1.14    0.54
  -3   9  18    0.89    0.60
   9  -3  18    1.84    0.95
   3  -9  18    0.49    0.82
  -3  -9  18    2.77    0.78
   9   3  20   27.60    1.41
  -9   3  20   28.58    2.49
   9  -3  20   28.30    2.32
  -3   9  20   29.04    1.65
   3  -9  20   26.54    2.11
  -3  -9  20   29.03    1.72
  -3   9  22    0.57    0.59
   9  -3  22    1.02    1.02
  -9   3  22    0.73    1.11
  -3  -9  22    0.22    0.67
  -9   3  24   20.91    2.29
  -9   3  26    0.21    1.12
  -9   3  28   16.27    2.33
   4  -9 -31   16.44    2.76
  -9  -4 -29   20.88    3.26
   4  -9 -29   17.44    2.64
  -4  -9 -29   21.19    3.01
  -9  -4 -27   20.82    2.99
  -4  -9 -27   25.22    3.21
   4  -9 -27   18.93    2.59
  -9  -4 -25   14.23    2.62
   9  -4 -25    9.71    1.44
   4  -9 -25   11.27    2.03
  -4  -9 -25   13.66    2.46
  -9  -4 -23   14.45    2.48
   9  -4 -23   15.68    1.65
  -4  -9 -23   14.25    2.52
  -9  -4 -21   48.35    3.81
  -4  -9 -21   50.37    3.80
  -9  -4 -19   80.23    4.50
  -4  -9 -19   78.70    4.41
  -9  -4 -17   67.18    4.01
  -4  -9 -17   71.34    4.07
  -9  -4 -15   20.87    2.29
  -4  -9 -15   19.93    2.19
  -9  -4 -13   62.67    3.52
  -9  -4 -11   62.83    2.05
  -9  -4 -11   66.59    3.48
   4  -9 -11   62.25    2.38
   4  -9  -9  154.45    3.65
  -9  -4  -9  159.60    3.26
  -9  -4  -9  156.35    5.03
  -9  -4  -7  117.80    2.87
   4  -9  -7  122.07    3.19
  -9  -4  -7  111.35    4.00
   9  -4  -7  121.71    3.87
  -9  -4  -5   39.52    1.85
   4  -9  -5   43.36    2.05
  -9   4  -5   36.66    2.23
  -9  -4  -5   39.25    2.30
   9  -4  -5   41.21    2.24
   9  -4  -3   49.87    2.45
  -9  -4  -3   48.58    2.12
  -9   4  -3   49.53    2.46
   4  -9  -3   49.69    2.34
  -9  -4  -3   51.09    2.41
   9   4  -3   49.99    1.87
   9  -4  -1  145.73    4.08
   4  -9  -1  138.29    4.07
  -9   4  -1  151.34    4.13
  -9  -4  -1  147.47    3.72
   9   4  -1  148.25    3.54
  -9  -4  -1  144.53    3.73
   9  -4   1  154.12    4.12
  -9   4   1  149.59    4.15
   4  -9   1  139.22    4.24
  -9  -4   1  149.08    3.39
   9   4   1  144.05    3.84
   9  -4   3   54.69    2.51
  -9   4   3   52.59    2.56
  -9  -4   3   51.89    1.74
   9   4   3   48.76    2.44
  -9   4   5   40.55    2.38
   9  -4   5   39.97    2.25
   9   4   5   42.61    2.44
  -9   4   7  112.62    3.74
   9  -4   7  116.24    3.77
   9  -4   7  120.16    3.82
   9   4   7  116.21    4.10
  -9   4   9  150.55    4.43
   9  -4   9  157.66    4.57
  -4   9   9  127.61    3.63
   9  -4   9  165.66    4.70
   9   4   9  153.29    4.97
  -9   4  11   63.49    3.05
   9  -4  11   65.81    3.09
  -4   9  11   64.78    2.57
   9  -4  11   65.85    3.15
   9   4  11   63.89    3.38
  -9   4  13   62.98    3.14
   9  -4  13   60.96    3.18
   9  -4  13   65.95    3.21
  -4   9  13   64.81    2.55
  -9   4  15   19.52    1.95
   4  -9  15   22.65    1.85
  -4  -9  15   20.51    1.16
   9  -4  15   21.61    1.97
  -4   9  15   21.42    1.56
  -9   4  17   69.69    3.47
  -4   9  17   71.51    2.72
   9  -4  17   68.64    3.51
   4  -9  17   71.28    3.31
  -4  -9  17   73.21    2.22
  -4   9  19   79.79    2.89
   9  -4  19   79.18    3.85
  -9   4  19   78.19    3.78
  -4  -9  19   79.98    2.48
   9  -4  21   49.60    3.20
  -4   9  21   50.20    2.39
  -9   4  21   48.47    3.11
  -4  -9  21   51.65    2.10
  -4   9  23   15.16    1.39
  -9   4  23   13.43    1.89
  -9   4  25    9.61    1.69
  -9   4  27   18.44    2.27
  -5  -9 -30   -1.28    1.95
   5  -9 -30   -1.00    1.52
  -9  -5 -28    1.53    1.96
  -5  -9 -28    3.52    2.18
   5  -9 -28    0.63    1.38
  -9  -5 -26    1.67    1.81
   9  -5 -26    2.90    1.18
  -5  -9 -26    3.79    1.78
   5  -9 -26    1.79    1.45
  -9  -5 -24    0.18    1.67
  -5  -9 -24    3.72    1.85
   9  -5 -24    1.39    0.95
  -9  -5 -22    3.09    1.65
  -5  -9 -22    3.08    1.71
  -9  -5 -20    0.98    1.44
  -5  -9 -20    1.22    1.55
  -9  -5 -18    4.44    1.61
  -5  -9 -18    6.94    1.67
  -9  -5 -16    0.77    1.51
  -5  -9 -16    0.75    1.25
  -9  -5 -14   17.18    2.05
  -5  -9 -14   18.41    2.18
   5  -9 -12    0.58    0.61
  -9  -5 -12   -0.78    1.31
  -5  -9 -12   -0.31    1.13
   5  -9 -10    4.39    0.86
  -9  -5 -10    4.08    0.66
  -9  -5 -10    4.63    1.36
  -5  -9 -10    4.46    0.40
   5  -9  -8    4.40    0.97
  -9  -5  -8    2.96    0.68
  -9  -5  -8    4.03    1.27
   9  -5  -8    2.47    0.87
  -9  -5  -6    7.07    0.88
   9  -5  -6    7.00    1.07
  -9  -5  -6    7.80    1.35
   5  -9  -6    7.95    1.00
  -9  -5  -4    7.44    0.97
   9  -5  -4    8.03    1.20
  -9   5  -4    6.95    1.24
   5  -9  -4    7.83    1.11
  -9  -5  -4    9.73    1.39
   9  -5  -2    6.59    1.04
   5  -9  -2    6.61    1.05
  -9   5  -2    5.88    1.17
  -9  -5  -2    3.87    0.94
  -9  -5  -2    6.65    0.98
   9  -5   0    3.02    0.85
  -9  -5   0    3.36    0.78
   5  -9   0    3.29    0.94
  -9   5   0    4.07    1.13
  -9  -5   2    6.84    0.89
   5  -9   2    6.38    1.17
   9  -5   2    7.38    1.11
  -9   5   2    7.16    1.29
  -9  -5   4   10.08    0.90
   9  -5   4    9.15    1.20
   5  -9   4    4.26    1.05
  -9   5   4    8.62    1.33
  -9   5   6    7.13    1.22
   9  -5   6    6.72    1.12
   9  -5   8    4.43    1.15
   9  -5   8    3.15    1.04
  -9   5   8    1.87    1.08
  -5   9   8    3.25    0.93
  -9   5  10    3.60    1.06
   9  -5  10    5.16    1.19
  -5   9  10    3.85    0.90
   9  -5  10    4.94    1.23
  -9   5  12    1.05    0.87
   9  -5  12    0.94    0.87
   9  -5  12    1.47    1.02
  -5   9  12    1.38    0.75
  -9   5  14   17.76    1.81
   9  -5  14   17.76    1.87
  -5   9  14   17.48    1.51
  -5  -9  14   18.41    0.96
  -9   5  16    1.02    1.10
   9  -5  16    0.62    0.91
  -5   9  16    0.80    0.84
   5  -9  16    2.20    1.04
  -5  -9  16    1.10    0.45
  -5   9  18    7.13    1.14
   9  -5  18    7.74    1.55
  -9   5  18    6.15    1.40
  -5  -9  18    7.07    0.72
  -5   9  20   -0.04    0.75
  -9   5  20    0.45    1.12
  -5   9  22    4.39    0.99
  -9   5  22    2.92    1.28
  -5   9  24    1.63    0.90
  -9   5  24    1.54    1.21
  -9   5  26    1.61    1.23
  -9   5  28    0.10    1.11
  -9  -6 -29    4.18    1.99
  -6  -9 -29    2.56    1.73
   6  -9 -29    2.93    1.48
  -9  -6 -27    3.95    2.08
  -6  -9 -27    9.59    2.44
   6  -9 -27    3.40    1.57
  -9  -6 -25    9.50    2.29
  -6  -9 -25   13.14    2.61
   9  -6 -25   11.12    1.66
  -9  -6 -23    6.14    1.96
  -6  -9 -23    8.70    2.24
  -9  -6 -21    1.63    1.62
  -6  -9 -21    3.86    1.76
  -9  -6 -19   12.63    2.15
  -6  -9 -19   13.55    2.33
  -9  -6 -17   26.06    2.75
  -6  -9 -17   25.12    2.73
  -9  -6 -15   14.22    2.14
  -6  -9 -15   12.60    2.02
  -9  -6 -13   75.27    4.00
  -6  -9 -13   76.30    4.03
  -9  -6 -11    1.02    0.48
   6  -9 -11    1.49    0.72
  -9  -6 -11    2.79    1.36
  -6  -9 -11    0.97    1.10
  -9  -6  -9   15.47    1.11
   6  -9  -9   13.82    1.36
  -6  -9  -9   12.99    1.79
  -9  -6  -9   13.66    1.84
   9  -6  -9   13.99    1.53
  -9  -6  -7   93.68    2.60
   6  -9  -7   98.04    3.22
  -9  -6  -7   91.53    3.78
   9  -6  -7   99.48    3.55
   6  -9  -5  119.20    3.56
   9  -6  -5  117.19    3.81
  -9  -6  -5  110.60    3.98
  -9  -6  -5  112.35    3.03
   9  -6  -3   49.27    2.53
  -9   6  -3   39.37    2.41
   6  -9  -3   53.21    2.51
  -9  -6  -3   51.05    2.59
  -9  -6  -3   49.01    2.21
   9  -6  -1   75.18    3.02
  -9  -6  -1   70.69    2.74
   6  -9  -1   79.59    3.14
  -9   6  -1   79.65    3.21
   9  -6   1   79.52    3.14
  -9  -6   1   71.26    2.61
   6  -9   1   79.38    3.20
  -9   6   1   72.05    3.08
   9  -6   3   52.50    2.66
  -9  -6   3   50.72    1.99
   6  -9   3   49.62    2.77
  -9   6   3   47.88    2.54
  -9  -6   5  113.72    2.51
   6  -9   5  117.04    4.30
  -9   6   5  113.91    3.90
   9  -6   5  117.84    4.06
  -6   9   5   84.51    3.34
  -9   6   7   95.10    3.54
  -6   9   7   96.01    3.44
   9  -6   7  102.82    3.90
  -6   9   9   12.81    1.44
   9  -6   9   13.01    1.61
  -9   6   9   13.52    1.62
   9  -6  11    2.58    1.06
  -6   9  11    1.43    0.85
   9  -6  11    0.56    0.87
  -9   6  11    1.57    0.93
  -9   6  13   67.09    3.20
  -6  -9  13   72.54    1.53
  -6   9  13   67.28    2.88
   9  -6  13   68.33    3.49
  -9   6  15   12.41    1.66
  -6  -9  15   12.41    0.65
   9  -6  15   10.99    1.69
  -6   9  15   11.74    1.41
  -6   9  17   26.72    1.98
  -9   6  17   25.03    2.14
  -6   9  19   13.36    1.53
  -9   6  19   12.97    1.75
  -6   9  21    1.62    0.92
  -9   6  21    2.33    1.18
  -6   9  23    8.72    1.37
  -9   6  23    8.84    1.63
  -9   6  25   11.58    1.81
  -9   6  27    5.65    1.53
  -7  -9 -28   -2.93    2.15
  -9  -7 -28    0.07    1.82
   7  -9 -28    1.25    1.33
  -9  -7 -26   -0.54    1.75
  -7  -9 -26    3.70    2.06
   7  -9 -26   -0.25    1.30
   9  -7 -26   -0.62    1.26
  -9  -7 -24    2.53    1.77
  -7  -9 -24    0.16    1.64
  -9  -7 -22   -2.91    2.00
  -7  -9 -22    2.96    1.86
  -9  -7 -20   -1.51    1.82
  -7  -9 -20   -0.04    1.44
  -9  -7 -18    7.06    1.98
  -7  -9 -18    3.21    1.65
  -9  -7 -16    2.27    1.54
  -7  -9 -16    0.63    1.36
  -7  -9 -14   10.94    1.90
  -9  -7 -14   15.32    2.18
  -9  -7 -12    1.07    0.45
  -7  -9 -12   -0.68    1.34
  -9  -7 -12   -0.30    1.17
   7  -9 -12   -0.69    0.82
   7  -9 -10   36.81    2.16
  -7  -9 -10   36.58    1.21
  -9  -7 -10   36.90    1.49
  -9  -7 -10   37.43    2.79
   9  -7 -10   35.36    2.27
  -7  -9 -10   34.37    2.70
   7  -9  -8    0.00    0.65
  -9  -7  -8   -0.11    0.56
   9  -7  -8    0.15    0.72
  -9  -7  -8   -0.55    1.10
  -7  -9  -8   -0.67    1.14
   9  -7  -6   45.98    2.51
   7  -9  -6   40.23    2.29
  -9  -7  -6   42.82    2.73
  -9  -7  -6   41.12    1.83
  -7  -9  -6   40.35    2.61
   7  -9  -4    0.90    0.71
   9  -7  -4    0.38    0.67
  -9  -7  -4   -0.87    0.96
  -9   7  -2   49.80    2.78
   7  -9  -2   75.32    3.25
   9  -7  -2   80.08    3.24
  -9  -7  -2   75.05    3.07
   7  -9   0   -0.01    0.79
  -9   7   0   -0.71    1.02
   9  -7   0    0.19    0.81
  -9  -7   0    0.22    0.71
   9  -7   2   79.20    3.36
  -9   7   2   74.60    3.22
   7  -9   2   79.29    3.35
  -9  -7   2   73.59    2.62
  -7   9   4    0.22    0.98
   7  -9   4    0.17    0.79
  -9   7   4   -0.28    0.86
   9  -7   4   -0.33    0.85
  -9  -7   4    0.47    0.60
  -9  -7   6   41.81    1.52
   7  -9   6   42.45    2.81
   9  -7   6   44.09    2.72
  -9   7   6   39.87    2.52
  -7   9   6   38.95    2.38
  -9  -7   8    1.33    0.37
   7  -9   8   -0.76    1.05
   9  -7   8    0.83    0.87
  -9   7   8    0.72    0.93
  -7   9   8    1.20    0.91
   9  -7  10   32.81    2.48
  -9   7  10   30.15    2.25
   7  -9  10   29.10    2.53
  -7   9  10   32.12    2.20
   9  -7  12    0.22    0.89
  -9   7  12    0.74    1.00
  -7   9  12    0.28    0.84
   9  -7  14   10.52    1.75
  -7   9  14   12.33    1.52
  -9   7  14   10.32    1.58
  -7   9  16    0.12    0.85
  -9   7  16    0.42    1.03
  -7   9  18    3.06    1.05
  -9   7  18    2.63    1.21
  -7   9  20    1.00    0.97
  -9   7  20   -0.80    1.13
  -7   9  22    2.09    1.06
  -9   7  22    2.10    1.16
  -7   9  24   -0.59    0.96
  -9   7  24    0.83    1.09
  -9   7  26    0.60    1.07
  -9  -8 -27   29.77    3.62
  -8  -9 -27   31.60    3.65
   9  -8 -27   25.92    2.64
   8  -9 -27   25.78    2.73
  -9  -8 -25    2.94    1.91
  -8  -9 -25    4.69    2.18
  -8  -9 -23   78.05    5.04
  -9  -8 -23   73.40    4.88
  -9  -8 -21   13.60    2.49
  -8  -9 -21   11.81    2.38
  -9  -8 -19   90.79    5.13
  -8  -9 -19   86.27    4.97
  -9  -8 -17    4.01    1.71
  -8  -9 -17    4.81    1.72
  -9  -8 -15   75.56    4.39
  -8  -9 -15   76.18    4.37
  -9  -8 -13   25.51    2.63
  -8  -9 -13   25.30    2.73
  -9  -8 -11  140.81    2.55
  -8  -9 -11  135.05    2.18
   9  -8 -11  138.20    4.46
  -8  -9 -11  139.58    5.33
  -9  -8 -11  145.36    5.45
   8  -9 -11  138.99    4.30
   8  -9  -9   23.19    1.86
  -9  -8  -9   22.49    1.22
  -9  -8  -9   25.95    2.44
  -8  -9  -9   26.67    1.28
  -8  -9  -9   22.16    2.29
   9  -8  -9   22.28    1.85
   9  -8  -7   39.58    2.43
   8  -9  -7   37.70    2.32
  -9  -8  -7   38.13    1.73
  -9  -8  -7   39.50    2.77
  -8  -9  -7   37.95    2.74
   8  -9  -5    4.45    1.06
   9  -8  -5    1.83    0.89
  -8  -9  -5    3.41    1.18
  -9  -8  -5    2.33    1.15
   8  -9  -3  111.36    3.79
   9  -8  -3  105.44    3.70
  -8  -9  -3   98.42    3.75
  -9  -8  -3   99.64    3.77
   9  -8  -1   39.09    2.38
   8  -9  -1   35.94    2.33
  -8  -9  -1   37.40    2.29
  -9  -8  -1   36.16    2.21
  -9   8   1   35.43    2.45
   8  -9   1   37.84    2.49
   9  -8   1   35.81    2.37
  -8  -9   1   37.62    2.14
  -9  -8   1   35.14    2.07
  -9   8   3  104.03    3.92
   9  -8   3  107.75    4.05
  -8   9   3  102.76    3.87
   8  -9   3  106.48    4.03
  -9  -8   3   99.26    3.04
  -8  -9   3  101.55    3.15
   9  -8   5    3.35    1.18
  -8   9   5    2.46    1.19
  -9   8   5    2.81    1.10
   8  -9   5    2.85    1.02
  -9  -8   5    2.19    0.66
  -8  -9   5    2.21    0.67
  -9   8   7   35.33    2.47
   9  -8   7   36.92    2.60
   8  -9   7   40.58    2.80
  -8   9   7   40.39    2.50
  -9  -8   7   40.70    1.53
  -8  -9   7   36.80    1.62
   9  -8   9   23.39    2.21
   8  -9   9   23.93    2.33
  -9   8   9   24.22    2.08
  -8   9   9   23.22    1.96
  -9  -8   9   24.52    0.81
  -8  -9   9   24.12    1.13
  -8  -9  11  124.88    1.59
   9  -8  11  137.74    5.18
  -9   8  11  131.65    4.59
  -8   9  11  130.04    4.37
  -9   8  13   21.93    2.00
  -8   9  13   20.94    1.94
  -9   8  15   70.97    3.44
  -8   9  15   68.39    3.35
  -9   8  17    4.67    1.25
  -8   9  17    4.49    1.20
  -9   8  19   78.92    3.83
  -8   9  19   77.51    3.66
  -8   9  21    9.65    1.55
  -9   8  21    9.51    1.64
  -9   8  23   71.24    3.76
  -8   9  23   70.33    3.57
  -9   8  25    4.14    1.34
  -9  -9 -26   13.19    2.65
  -9  -9 -24   -0.06    1.66
  -9  -9 -22   20.43    3.06
  -9  -9 -20    1.26    1.80
  -9  -9 -18   24.07    2.93
  -9  -9 -16    0.13    1.40
  -9  -9 -14   24.14    2.68
  -9  -9 -12    0.15    0.37
   9  -9 -12   -1.48    1.08
  -9  -9 -12    0.39    1.25
  -9  -9 -10   21.78    1.14
   9  -9 -10   21.07    1.85
  -9  -9 -10   19.16    2.24
  -9  -9  -8    0.29    0.56
   9  -9  -8   -0.34    0.87
  -9  -9  -8   -0.27    1.11
   9  -9  -6   14.94    1.56
  -9  -9  -6   12.13    1.66
   9  -9  -4    2.20    1.03
  -9  -9  -4    0.16    0.87
   9  -9  -2    0.43    0.80
  -9  -9  -2    0.58    0.93
   9  -9   0    1.57    1.01
  -9  -9   0    0.52    0.86
  -9   9   2    0.12    0.97
   9  -9   2    0.70    0.94
  -9  -9   2    1.07    0.73
   9  -9   4    1.29    1.06
  -9   9   4    0.59    1.06
  -9  -9   4   -0.30    0.64
   9  -9   6   13.39    1.78
  -9   9   6   11.36    1.55
  -9  -9   6   11.89    1.05
   9  -9   8   -0.03    0.92
  -9   9   8    0.09    0.93
  -9  -9   8    0.68    0.48
  -9   9  10   20.57    1.97
  -9  -9  10   21.27    0.75
  -9   9  12    0.22    1.00
  -9   9  14   23.87    2.18
  -9   9  16    0.02    0.98
  -9   9  18   23.22    2.16
  -9   9  20    1.42    1.19
  -9   9  22   19.17    2.08
  -9   9  24   -1.04    1.16
   0 -10 -32    9.91    2.45
   0 -10 -30  182.71    7.91
   0 -10 -28    6.57    2.17
   0 -10 -26   75.31    4.78
   0 -10 -24   11.08    2.19
  10   0 -22  559.46    6.02
   0 -10 -22  516.23   11.32
  10   0 -20   67.00    2.06
 -10   0 -18  727.81   12.37
  10   0 -18  812.15    6.73
 -10   0 -16    3.85    1.83
 -10   0 -14  876.59   12.57
   0 -10 -12  133.47    2.50
   0 -10 -10 3136.33   12.47
 -10   0  -8  118.32    3.41
   0 -10  -8  127.29    2.76
 -10   0  -6 2442.83   15.19
   0 -10  -6 2517.72   13.37
 -10   0  -4   25.43    1.71
  10   0  -4   26.15    1.49
 -10   0  -2 3915.88   19.55
  10   0  -2 3816.57   17.63
 -10   0   0  367.59    6.18
  10   0   0  365.42    5.85
  10   0   0  373.79    6.47
 -10   0   2 3886.89   20.56
  10   0   2 3831.63   20.00
  10   0   2 3870.17   20.06
 -10   0   4   25.44    1.92
  10   0   4   25.04    1.81
  10   0   4   27.69    1.84
  10   0   6 2323.38   15.40
  10   0   6 2306.23   17.37
 -10   0   6 2276.54   16.91
  10   0   8  120.09    3.54
  10   0   8  121.72    4.19
 -10   0   8  112.63    3.96
  10   0  10 2839.64   16.92
  10   0  10 2914.94   20.92
 -10   0  10 2749.80   19.94
  10   0  12  121.12    3.55
  10   0  12  130.64    4.74
 -10   0  12  119.76    4.42
  10   0  14  895.90    9.77
 -10   0  14  889.31   12.15
  10   0  16    1.11    0.74
   0 -10  16    2.69    0.95
 -10   0  16   -0.75    1.12
  10   0  18  747.66    9.30
   0 -10  18  761.11    9.38
 -10   0  18  729.48   11.84
  10   0  20   59.92    2.79
   0 -10  20   61.41    2.87
 -10   0  20   60.96    3.69
  10   0  22  496.73    7.82
   0 -10  22  487.35    8.14
 -10   0  22  476.07   10.24
 -10   0  24   11.37    1.98
 -10   0  26   69.24    4.26
 -10   0  28    9.17    2.09
 -10   0  30  175.53    6.92
  -1 -10 -31    2.08    1.78
   1 -10 -31    2.23    1.63
  -1 -10 -29   18.74    3.00
   1 -10 -29   16.06    2.62
   1 -10 -27    6.20    1.95
  -1 -10 -27    6.04    1.95
 -10  -1 -25   10.13    2.44
  -1 -10 -25    4.71    1.67
   1 -10 -25    7.24    1.96
 -10  -1 -23   16.71    2.71
  10  -1 -23   15.26    1.32
  -1 -10 -23   13.68    2.30
   1 -10 -23   13.58    2.26
 -10  -1 -21   49.77    3.79
  10   1 -21   49.02    1.26
  -1 -10 -21   47.76    3.65
  10  -1 -21   50.71    2.16
 -10  -1 -19   46.06    3.51
  10   1 -19   45.47    1.22
  10  -1 -19   51.09    2.04
 -10  -1 -17   45.91    3.44
  10   1 -17   47.26    1.23
 -10  -1 -15   25.44    2.64
  10   1 -15   25.30    0.92
 -10  -1 -13  172.96    5.63
   1 -10 -13  189.39    3.26
  -1 -10 -11  152.67    2.46
   1 -10 -11  150.58    2.97
 -10  -1 -11  155.88    5.15
   1 -10  -9  185.18    3.45
  10   1  -9  186.94    2.95
 -10  -1  -9  191.34    5.44
 -10  -1  -9  178.81    4.11
  -1 -10  -9  175.76    3.01
 -10   1  -9  145.16    4.03
 -10  -1  -7  245.55    5.69
  10   1  -7  240.20    3.71
 -10  -1  -7  239.41    4.72
  -1 -10  -7  228.63    3.85
   1 -10  -7  231.56    4.08
 -10   1  -7  228.02    4.88
 -10  -1  -5  231.55    4.75
  10   1  -5  244.64    4.03
   1 -10  -5  228.05    4.45
 -10   1  -5  234.41    4.93
 -10  -1  -3  215.43    4.67
 -10   1  -3  222.03    4.88
  10   1  -3  223.85    4.26
 -10  -1  -1  415.33    6.49
 -10   1  -1  430.78    6.69
  10   1  -1  416.42    6.06
  10  -1  -1  413.65    7.02
 -10  -1   1  420.92    6.77
 -10   1   1  405.34    6.68
  10  -1   1  416.68    6.42
  10   1   1  411.18    6.53
  10  -1   1  419.61    6.81
 -10   1   3  214.84    5.16
 -10  -1   3  224.21    5.12
  10  -1   3  224.07    5.03
  10   1   3  224.25    5.13
  10  -1   3  224.22    5.01
  10   1   3  223.59    4.92
 -10   1   5  233.60    5.45
  10  -1   5  240.50    5.11
  10   1   5  242.83    5.55
  10  -1   5  243.72    5.52
 -10  -1   5  227.75    5.41
  10   1   5  237.24    4.90
 -10   1   7  236.34    5.64
  10  -1   7  233.22    5.04
  10   1   7  244.46    5.85
  10  -1   7  238.71    5.70
 -10  -1   7  228.62    5.60
  10   1   7  240.76    4.89
  10  -1   9  181.99    4.47
  10   1   9  180.97    4.25
  10   1   9  190.05    5.74
  10  -1   9  192.60    5.47
 -10   1   9  181.90    5.15
 -10  -1   9  181.54    5.21
  10  -1  11  146.32    4.06
  10   1  11  147.34    3.84
  10  -1  11  152.67    4.99
 -10  -1  11  147.95    4.92
  10   1  11  154.41    5.21
 -10   1  11  147.89    4.78
  10   1  13  169.11    4.08
  10  -1  13  169.23    4.47
 -10   1  13  162.99    5.14
  10   1  15   22.50    1.59
  10  -1  15   22.47    1.77
 -10   1  15   24.33    2.24
  10  -1  17   44.50    2.47
  10   1  17   43.72    2.19
   1 -10  17   48.25    2.51
  -1 -10  17   42.02    2.16
 -10   1  17   42.46    2.95
  10   1  19   43.64    2.22
  10  -1  19   46.90    2.62
  -1 -10  19   45.73    2.34
   1 -10  19   42.22    2.47
 -10   1  19   46.00    3.16
  10   1  21   47.81    2.34
  10  -1  21   47.59    2.67
  -1 -10  21   48.45    2.54
   1 -10  21   43.61    2.59
 -10   1  21   42.78    3.19
 -10   1  23   12.28    2.04
 -10   1  25    4.72    1.53
 -10   1  27    6.76    1.74
 -10  -1  27    6.60    1.89
 -10   1  29   19.74    2.57
 -10  -1  29   16.56    2.42
 -10  -1  31    0.98    1.43
 -10   1  31    3.00    1.64
   2 -10 -32    7.04    2.21
   2 -10 -30   14.47    2.61
  -2 -10 -30   16.01    2.90
 -10  -2 -28   26.73    3.22
  -2 -10 -28   22.08    3.11
   2 -10 -28   22.50    2.91
   2 -10 -26    0.19    1.37
  -2 -10 -26   -0.02    1.57
 -10  -2 -24   95.27    5.33
  -2 -10 -24   94.03    5.20
   2 -10 -24   98.59    5.16
 -10  -2 -22   32.09    3.27
  -2 -10 -22   28.01    3.03
  10  -2 -22   33.15    1.92
 -10  -2 -20    6.43    1.98
  -2 -10 -20    2.99    1.42
  10  -2 -20    2.67    0.73
 -10  -2 -18   25.96    2.85
 -10  -2 -16  214.63    6.79
 -10  -2 -14   23.53    2.52
 -10  -2 -12   22.87    2.33
   2 -10 -12   22.25    1.37
  -2 -10 -12   21.80    0.70
   2 -10 -10  126.13    2.97
  -2 -10 -10  129.49    2.16
  10   2 -10  116.90    1.95
 -10  -2 -10  114.88    4.46
 -10  -2 -10  129.34    3.31
   2 -10  -8   69.75    2.33
  -2 -10  -8   65.23    1.92
 -10   2  -8   70.19    2.99
 -10  -2  -8   69.78    2.55
  10   2  -8   68.79    1.82
 -10  -2  -8   72.49    3.40
 -10   2  -6    8.08    1.27
 -10  -2  -6    9.98    1.19
   2 -10  -6    9.60    1.08
  10   2  -6   10.64    0.89
 -10  -2  -6   13.26    1.67
 -10  -2  -4  116.29    3.27
   2 -10  -4  112.44    3.23
 -10   2  -4  115.95    3.59
 -10  -2  -4  119.17    3.71
  10   2  -4  113.82    2.89
  10  -2  -4  116.05    3.88
 -10  -2  -2  147.36    3.83
 -10   2  -2  145.16    4.02
  10   2  -2  145.40    3.54
  10  -2  -2  145.88    4.15
 -10  -2   0   27.72    1.78
 -10   2   0   26.70    1.85
  10   2   0   29.15    1.81
  10  -2   0   29.55    1.94
 -10   2   2  141.65    4.08
  10  -2   2  143.69    4.03
  10  -2   2  140.06    3.78
  10   2   2  137.64    3.96
 -10  -2   2  141.62    4.05
 -10   2   4  110.70    3.68
  10  -2   4  116.51    3.64
  10  -2   4  114.86    3.67
  10   2   4  112.92    3.78
 -10  -2   4  109.79    3.72
  10  -2   6   10.28    1.20
 -10   2   6   10.76    1.46
  10  -2   6    9.70    1.34
 -10  -2   6   10.23    1.40
  10   2   6   10.83    1.17
  10   2   6   11.12    1.46
 -10   2   8   72.43    3.19
  10  -2   8   68.91    2.86
  10  -2   8   70.66    3.20
  10   2   8   69.32    3.44
  10   2   8   72.28    2.67
  10  -2  10  120.06    3.77
 -10   2  10  114.50    4.12
  10  -2  10  124.28    4.30
  10   2  10  118.67    4.51
  10   2  10  116.64    3.28
  10   2  12   21.35    1.48
  10  -2  12   19.55    1.69
 -10   2  12   17.73    1.86
  10  -2  12   19.80    1.97
  10   2  12   20.64    2.07
  10  -2  14   21.60    1.85
  10   2  14   20.66    1.47
 -10   2  14   19.54    1.98
  10   2  16  224.08    4.47
  10  -2  16  223.59    5.59
  -2 -10  16  225.34    4.41
   2 -10  16  223.27    5.17
 -10   2  16  213.89    6.10
  10   2  18   26.61    1.64
  10  -2  18   26.82    2.11
   2 -10  18   26.51    2.04
  -2 -10  18   24.35    1.61
 -10   2  18   24.86    2.37
 -10   2  20    3.29    1.51
  10   2  20    3.67    0.79
  10  -2  20    4.24    1.13
   2 -10  20    0.77    0.88
  -2 -10  20    3.97    0.90
  10  -2  22   31.31    2.40
 -10   2  22   30.41    2.73
 -10   2  24   94.09    4.67
 -10   2  26    1.68    1.30
 -10   2  28   22.15    2.57
 -10   2  30   14.61    2.37
 -10  -2  30   13.04    2.42
 -10  -2  32    8.59    2.14
   3 -10 -31    8.69    2.28
 -10  -3 -29   18.75    3.10
   3 -10 -29   13.98    2.48
  -3 -10 -29   16.89    2.84
 -10  -3 -27   15.63    2.79
   3 -10 -27   12.85    2.34
  -3 -10 -27   12.59    2.59
 -10  -3 -25    5.63    2.13
  -3 -10 -25    1.06    1.54
   3 -10 -25    1.61    1.32
 -10  -3 -23   16.80    2.59
  10  -3 -23   13.40    1.47
  -3 -10 -23   10.92    2.20
 -10  -3 -21   29.64    3.16
  -3 -10 -21   22.16    2.70
 -10  -3 -19   27.30    3.00
  -3 -10 -19   25.31    2.78
 -10  -3 -17   63.80    4.01
  -3 -10 -17   61.01    3.79
 -10  -3 -15   16.34    2.20
 -10  -3 -13   22.43    2.43
   3 -10 -13   22.20    1.42
   3 -10 -11   73.76    2.45
  -3 -10 -11   69.51    1.22
 -10  -3 -11   63.76    3.53
 -10  -3 -11   70.52    2.41
   3 -10  -9  152.70    3.50
  -3 -10  -9  161.26    2.61
 -10  -3  -9  153.15    3.51
 -10  -3  -9  150.30    4.97
   3 -10  -7   17.30    1.35
 -10  -3  -7   17.31    1.34
 -10   3  -7   14.52    1.55
 -10  -3  -7   16.15    1.85
  10   3  -7   15.28    0.90
 -10  -3  -5  130.94    3.36
 -10   3  -5  130.39    3.92
   3 -10  -5  133.85    3.50
 -10  -3  -5  128.00    4.06
  10   3  -5  120.99    2.83
  10  -3  -5  133.79    4.16
 -10  -3  -3  255.18    4.85
 -10   3  -3  255.56    5.39
   3 -10  -3  266.80    5.16
 -10  -3  -3  249.16    5.26
  10  -3  -3  255.99    5.50
  10   3  -3  242.03    4.40
 -10  -3  -1   55.74    2.49
  10  -3  -1   61.96    2.77
 -10   3  -1   62.61    2.83
   3 -10  -1   53.80    2.61
 -10  -3  -1   60.59    2.56
  10   3  -1   58.59    2.42
  10  -3   1   63.14    2.87
 -10   3   1   59.35    2.75
 -10  -3   1   56.73    2.57
  10   3   1   58.29    2.59
  10  -3   3  257.37    5.45
 -10   3   3  248.08    5.46
  10   3   3  244.98    5.48
 -10  -3   3  246.73    5.39
  10  -3   5  128.86    3.87
 -10   3   5  130.56    4.03
  10  -3   5  135.40    4.00
  10   3   5  124.13    4.14
 -10   3   7   15.02    1.63
  10  -3   7   15.88    1.54
  10  -3   7   17.28    1.62
  10   3   7   15.44    1.64
 -10   3   9  145.44    4.53
  10  -3   9  147.42    4.32
  10  -3   9  155.91    4.73
  10   3   9  146.75    4.89
 -10   3  11   64.67    3.23
  10  -3  11   66.62    3.02
  10  -3  11   63.23    3.19
  10   3  11   63.37    2.38
  10   3  11   66.80    3.53
  10  -3  13   22.83    1.98
 -10   3  13   22.98    2.12
  10   3  13   22.35    1.48
 -10   3  15   17.08    1.95
  10  -3  15   18.95    1.89
  -3 -10  15   18.58    1.27
  10   3  15   15.74    1.21
 -10   3  17   59.68    3.41
  10  -3  17   65.84    3.37
   3 -10  17   68.48    3.17
  -3 -10  17   61.85    2.28
  10   3  17   62.24    2.26
 -10   3  19   28.34    2.53
  -3  10  19   25.93    1.64
  10  -3  19   29.07    2.41
   3 -10  19   28.61    2.25
  -3 -10  19   27.81    1.68
  10   3  19   26.78    1.54
  -3  10  21   23.26    1.55
  10  -3  21   24.09    2.29
 -10   3  21   24.27    2.47
  -3 -10  21   25.67    1.73
 -10   3  23   12.18    1.92
 -10   3  25    3.65    1.57
 -10   3  27   14.13    2.18
 -10   3  29   14.68    2.23
   4 -10 -32    7.19    2.23
  -4 -10 -30  146.12    7.34
   4 -10 -30  133.39    6.52
 -10  -4 -28    8.61    3.20
  -4 -10 -28    9.45    2.50
   4 -10 -28    5.66    1.88
 -10  -4 -26   54.00    4.40
  -4 -10 -26   48.19    4.22
   4 -10 -26   49.20    3.82
 -10  -4 -24    6.10    2.18
  10  -4 -24    3.78    1.12
  -4 -10 -24    6.98    2.15
 -10  -4 -22  155.44    6.66
  -4 -10 -22  167.32    6.81
 -10  -4 -20   19.36    2.61
  -4 -10 -20   17.81    2.45
 -10  -4 -18  237.27    7.66
  -4 -10 -18  236.75    7.65
 -10  -4 -16   12.29    2.09
  -4 -10 -16   13.97    2.02
 -10  -4 -14   26.18    2.53
 -10  -4 -12   10.79    1.05
 -10  -4 -12   10.74    1.75
   4 -10 -12   12.81    1.21
   4 -10 -10  285.47    5.01
 -10  -4 -10  256.88    6.63
  -4 -10 -10  289.12    2.93
 -10  -4 -10  282.70    4.53
 -10  -4  -8   17.90    1.34
   4 -10  -8   19.64    1.45
 -10  -4  -8   17.66    1.93
   4 -10  -6   63.74    2.54
 -10  -4  -6   59.99    2.30
 -10   4  -6   48.50    2.72
 -10  -4  -6   58.92    2.99
  10  -4  -6   65.09    3.01
 -10  -4  -4   30.45    1.73
   4 -10  -4   29.62    1.82
 -10   4  -4   29.37    2.01
 -10  -4  -4   26.27    2.03
  10   4  -4   28.16    1.44
  10  -4  -4   30.86    2.02
  10  -4  -2  120.10    3.83
   4 -10  -2  113.85    3.58
 -10   4  -2  112.67    3.77
 -10  -4  -2  111.06    3.56
 -10  -4  -2  111.64    3.41
  10   4  -2  106.62    3.09
 -10  -4   0   15.22    1.42
  10  -4   0   16.13    1.52
   4 -10   0   18.59    1.65
 -10   4   0   18.41    1.72
 -10  -4   0   20.60    1.61
  10   4   0   15.31    1.36
  10  -4   2  116.94    3.75
 -10   4   2  112.23    3.78
 -10  -4   2  121.16    2.88
  10   4   2  116.01    3.75
  10  -4   4   27.60    1.90
 -10   4   4   28.87    2.06
  10   4   4   28.88    2.06
 -10   4   6   59.27    2.94
  10  -4   6   62.29    2.91
  10  -4   6   61.89    2.87
  10   4   6   63.48    3.17
  10  -4   8   18.37    1.75
 -10   4   8   17.21    1.74
  10  -4   8   20.95    1.87
  10   4   8   18.20    1.87
 -10   4  10  258.52    6.06
  10  -4  10  270.37    6.20
  10  -4  10  276.21    6.38
  10   4  10  264.53    6.81
 -10   4  12   12.92    1.75
  10  -4  12   14.10    1.67
 -10   4  14   25.80    2.21
  -4  10  14   28.44    1.85
  10  -4  14   30.77    2.36
 -10   4  16   13.76    1.77
   4 -10  16   15.66    1.72
  -4 -10  16   15.11    1.12
  10  -4  16   14.26    1.78
  -4  10  16   14.03    1.38
 -10   4  18  228.64    6.50
  -4  10  18  244.54    5.09
  10  -4  18  238.34    6.57
  -4 -10  18  234.20    4.13
  -4  10  20   20.59    1.57
  10  -4  20   18.55    2.13
 -10   4  20   18.58    2.08
  -4 -10  20   19.60    1.34
  -4  10  22  170.65    4.19
 -10   4  22  153.78    5.61
 -10   4  24    3.83    1.47
 -10   4  26   48.86    3.45
 -10   4  28    5.77    1.67
   5 -10 -31   21.74    3.06
 -10  -5 -29   14.63    2.85
  -5 -10 -29   18.27    3.05
   5 -10 -29   12.46    2.31
 -10  -5 -27   29.95    3.60
  -5 -10 -27   30.68    3.55
   5 -10 -27   24.44    2.90
 -10  -5 -25    1.40    1.76
  -5 -10 -25    0.03    1.49
  10  -5 -25    0.17    0.97
 -10  -5 -23   31.70    3.42
  -5 -10 -23   31.55    3.37
 -10  -5 -21    8.21    2.05
  -5 -10 -21    8.95    2.09
 -10  -5 -19   57.79    4.03
  -5 -10 -19   60.05    4.04
 -10  -5 -17   12.82    2.04
  -5 -10 -17   11.22    2.00
 -10  -5 -15    7.11    1.64
  -5 -10 -15    7.27    1.71
 -10  -5 -13    3.43    1.43
  -5 -10 -13    2.52    1.20
   5 -10 -13    4.75    0.89
   5 -10 -11   19.91    1.56
 -10  -5 -11   19.74    2.20
 -10  -5 -11   18.69    1.24
   5 -10  -9   31.10    1.86
 -10  -5  -9   28.72    1.51
 -10  -5  -9   24.98    2.21
 -10  -5  -7   43.22    1.88
   5 -10  -7   43.25    2.13
 -10  -5  -7   39.93    2.61
  10  -5  -7   42.10    2.42
 -10  -5  -5   17.88    1.40
 -10   5  -5   13.27    1.57
   5 -10  -5   19.43    1.55
 -10  -5  -5   20.12    1.86
  10  -5  -5   17.84    1.66
  10  -5  -3   15.64    1.52
 -10   5  -3   18.53    1.80
   5 -10  -3   15.70    1.51
 -10  -5  -3   14.25    1.48
 -10  -5  -3   14.25    1.30
  10  -5  -1   11.42    1.34
   5 -10  -1   12.83    1.40
 -10   5  -1   12.25    1.55
 -10  -5  -1   10.20    1.21
 -10  -5  -1   10.71    1.21
  10  -5   1   13.05    1.46
 -10  -5   1   11.08    1.13
 -10   5   1   12.59    1.53
   5 -10   1   12.21    1.45
  10  -5   3   18.96    1.69
 -10  -5   3   14.89    1.12
 -10   5   3   15.03    1.65
   5 -10   3   17.57    1.74
 -10   5   5   19.16    1.82
  10  -5   5   19.60    1.74
 -10   5   7   38.85    2.41
  10  -5   7   39.69    2.44
 -10   5   9   26.97    2.16
  10  -5   9   29.44    2.19
  10  -5   9   28.54    2.19
 -10   5  11   18.70    1.92
  10  -5  11   20.40    1.95
  -5  10  11   16.21    1.57
  10  -5  11   19.50    1.95
 -10   5  13    4.19    1.20
  10  -5  13    4.40    1.24
  -5  10  13    4.17    0.92
 -10   5  15    7.62    1.45
   5 -10  15   11.03    1.62
  -5 -10  15    8.41    0.81
  -5  10  15    6.07    1.07
  10  -5  15    6.58    1.35
 -10   5  17   13.58    1.80
  -5  10  17   14.44    1.43
  10  -5  17   14.75    1.92
  -5 -10  17   16.86    1.08
  -5  10  19   55.92    2.66
 -10   5  19   53.68    3.30
  -5 -10  19   59.28    1.90
  -5  10  21    8.24    1.20
 -10   5  21    6.64    1.53
  -5  10  23   30.10    2.01
 -10   5  23   26.98    2.54
 -10   5  25    0.54    1.19
 -10   5  27   28.30    2.74
   6 -10 -30    6.53    1.85
  -6 -10 -28  101.51    6.19
 -10  -6 -28  103.29    6.19
   6 -10 -28   97.92    5.40
 -10  -6 -26    2.13    1.81
   6 -10 -26    0.79    1.33
  -6 -10 -26    3.05    1.98
 -10  -6 -24   44.50    3.96
  -6 -10 -24   43.57    4.02
 -10  -6 -22   11.13    2.23
  -6 -10 -22   11.09    2.39
 -10  -6 -20  190.13    7.16
  -6 -10 -20  198.70    7.45
 -10  -6 -18   18.27    2.46
  -6 -10 -18   20.97    2.63
 -10  -6 -16   12.12    2.08
  -6 -10 -16   16.74    2.30
 -10  -6 -14   -1.42    1.57
  -6 -10 -14    0.27    1.26
 -10  -6 -12  120.35    2.71
 -10  -6 -12  110.52    4.81
   6 -10 -12  117.82    3.65
  -6 -10 -12  110.23    4.82
   6 -10 -10   24.97    1.73
 -10  -6 -10   25.34    1.37
 -10  -6 -10   23.94    2.36
  -6 -10 -10   23.01    2.23
 -10  -6  -8   59.32    2.16
   6 -10  -8   61.13    2.74
 -10  -6  -8   60.05    3.36
  10  -6  -8   58.96    2.95
 -10  -6  -6    9.85    1.08
  10  -6  -6   10.08    1.35
   6 -10  -6   11.11    1.30
 -10  -6  -6   10.40    1.58
  10  -6  -4   32.88    2.22
   6 -10  -4   32.85    2.08
 -10   6  -4   25.40    2.16
 -10  -6  -4   34.13    2.32
 -10  -6  -4   31.79    1.83
  10  -6  -2   15.24    1.60
 -10   6  -2   13.40    1.57
   6 -10  -2   14.47    1.52
 -10  -6  -2   11.06    1.27
 -10  -6  -2   13.17    1.36
  10  -6   0   22.98    1.85
 -10  -6   0   21.71    1.58
 -10   6   0   22.90    1.98
   6 -10   0   24.85    1.89
  10  -6   2   14.74    1.60
 -10  -6   2   13.70    1.23
 -10   6   2   14.35    1.66
   6 -10   2   15.68    1.68
  10  -6   4   32.95    2.26
 -10  -6   4   33.97    1.61
   6 -10   4   35.24    2.47
 -10   6   4   36.36    2.39
  10  -6   6   12.01    1.50
 -10   6   6    9.54    1.51
   6 -10   6    7.34    1.37
 -10   6   8   55.06    3.00
  10  -6   8   60.90    3.22
  -6  10   8   48.60    2.64
 -10   6  10   21.12    1.93
  10  -6  10   24.53    2.09
  -6  10  10   22.00    1.81
  10  -6  10   25.70    2.24
 -10   6  12  110.63    4.18
  10  -6  12  113.88    4.50
  -6  10  12  113.64    3.82
 -10   6  14    0.55    1.05
  -6 -10  14    1.68    0.48
  -6  10  14    0.70    0.83
  10  -6  14    1.93    1.06
 -10   6  16   12.52    1.73
  -6 -10  16   14.14    0.80
  -6  10  16   13.31    1.53
  -6  10  18   17.73    1.71
 -10   6  18   18.91    2.06
  -6  10  20  185.64    5.00
 -10   6  20  175.74    5.78
  -6  10  22    9.81    1.32
 -10   6  22    7.56    1.60
 -10   6  24   42.36    3.09
 -10   6  26    3.75    1.51
   7 -10 -29   15.49    2.44
 -10  -7 -27    5.18    2.33
   7 -10 -27    6.50    1.84
  -7 -10 -27    8.65    2.55
 -10  -7 -25    8.29    2.29
  -7 -10 -25    8.24    2.40
 -10  -7 -23   11.69    2.35
  -7 -10 -23   14.75    2.60
 -10  -7 -21   23.26    2.93
  -7 -10 -21   23.27    2.93
 -10  -7 -19   21.90    2.66
  -7 -10 -19   24.81    2.96
 -10  -7 -17    7.07    1.89
  -7 -10 -17    9.69    2.04
 -10  -7 -15    2.93    1.67
  -7 -10 -15    3.48    1.60
 -10  -7 -13   43.23    1.52
 -10  -7 -13   42.83    3.36
   7 -10 -13   45.53    2.49
  -7 -10 -13   40.52    3.22
 -10  -7 -11   10.80    0.93
   7 -10 -11    9.48    1.28
  -7 -10 -11   10.66    0.64
 -10  -7 -11    8.87    1.76
  -7 -10 -11    9.00    1.67
   7 -10  -9    5.69    1.16
 -10  -7  -9    6.88    0.89
  10  -7  -9    6.20    1.18
 -10  -7  -9    6.95    1.55
  -7 -10  -9    4.98    1.36
 -10  -7  -7   82.28    2.59
   7 -10  -7   84.32    3.21
 -10  -7  -7   75.60    3.60
  -7 -10  -7   73.28    3.61
  10  -7  -7   78.61    3.36
   7 -10  -5   25.63    1.85
  10  -7  -5   24.14    1.95
 -10  -7  -5   24.14    2.16
 -10  -7  -5   23.93    1.53
   7 -10  -3    6.00    1.21
  10  -7  -3    4.52    1.03
 -10  -7  -3    7.44    1.43
  10  -7  -1   90.75    3.55
 -10  -7  -1   76.95    3.09
 -10   7  -1   89.40    3.68
   7 -10  -1   93.47    3.61
  10  -7   1   91.19    3.58
 -10  -7   1   84.76    2.97
 -10   7   1   93.92    3.69
   7 -10   1   93.51    3.71
 -10  -7   3    4.26    0.78
  10  -7   3    6.40    1.28
   7 -10   3    3.88    1.13
 -10   7   3    4.34    1.20
 -10  -7   5   23.46    1.31
   7 -10   5   27.69    2.26
  10  -7   5   26.06    2.12
 -10   7   5   23.60    2.05
 -10  -7   7   83.49    1.87
   7 -10   7   82.80    3.94
 -10   7   7   73.06    3.41
  10  -7   7   84.38    3.78
  -7  10   7   83.55    3.50
 -10   7   9    5.58    1.30
  -7  10   9    4.33    1.13
  10  -7   9    4.97    1.29
   7 -10   9    2.89    1.17
 -10   7  11    9.29    1.53
  10  -7  11   10.72    1.63
  -7  10  11    9.70    1.44
  -7  10  13   41.82    2.52
 -10   7  13   44.45    2.85
 -10   7  15    1.66    1.10
  -7  10  15    2.59    1.00
  -7  10  17    8.57    1.35
 -10   7  17    8.22    1.55
  -7  10  19   23.60    2.01
 -10   7  19   21.43    2.24
  -7  10  21   21.33    1.98
 -10   7  21   22.00    2.32
  -7  10  23   13.89    1.65
 -10   7  23   14.50    2.04
 -10   7  25    7.80    1.63
   8 -10 -28    0.15    1.49
 -10  -8 -26   46.07    4.24
  -8 -10 -26   57.93    4.73
 -10  -8 -24   -1.39    2.10
  -8 -10 -24    1.82    1.88
  -8 -10 -22  139.79    6.69
 -10  -8 -22  130.04    6.43
 -10  -8 -20    4.55    1.68
  -8 -10 -20    5.12    1.95
 -10  -8 -18   53.19    4.03
  -8 -10 -18   53.94    4.07
 -10  -8 -16    3.52    1.77
  -8 -10 -16    4.08    1.70
 -10  -8 -14  312.57    8.49
  -8 -10 -14  301.28    8.46
  -8 -10 -12    1.48    0.26
 -10  -8 -12    2.89    0.61
   8 -10 -12    2.86    0.98
  -8 -10 -12    0.96    1.29
 -10  -8 -12    2.47    1.43
  -8 -10 -10  108.08    2.40
 -10  -8 -10  108.96    2.68
   8 -10 -10  104.34    3.80
 -10  -8 -10  103.85    4.68
  10  -8 -10  106.69    4.04
  -8 -10 -10  102.54    4.65
 -10  -8  -8    3.35    0.63
   8 -10  -8    6.01    1.18
  10  -8  -8    3.68    1.06
 -10  -8  -8    3.92    1.38
  -8 -10  -8    2.86    1.29
  10  -8  -6  282.37    6.31
   8 -10  -6  281.75    6.05
 -10  -8  -6  262.59    6.69
  -8 -10  -6  275.68    6.89
 -10  -8  -6  279.27    4.98
   8 -10  -4    1.10    0.77
  10  -8  -4    2.00    0.94
 -10  -8  -4    0.26    0.93
  -8 -10  -4    0.60    1.09
   8 -10  -2  282.20    6.33
  10  -8  -2  279.83    6.30
 -10  -8  -2  255.23    5.96
  -8 -10  -2  271.55    6.15
  10  -8   0    0.40    0.79
 -10   8   0    0.00    1.05
   8 -10   0    1.70    1.00
 -10  -8   0    0.79    0.80
  10  -8   2  280.76    6.58
 -10   8   2  274.16    6.51
   8 -10   2  281.62    6.65
 -10  -8   2  256.16    5.20
 -10   8   4    0.49    0.99
  10  -8   4    2.02    1.05
   8 -10   4    1.17    0.97
 -10  -8   4    1.32    0.75
   8 -10   6  283.74    7.13
  10  -8   6  284.01    6.96
  -8  10   6  284.27    6.63
 -10   8   6  273.79    6.43
 -10  -8   6  278.50    4.23
 -10   8   8    4.53    1.23
  -8  10   8    5.28    1.30
  10  -8   8    3.63    1.18
 -10  -8   8    4.82    0.59
  -8  10  10   98.98    3.91
 -10   8  10  101.17    4.14
 -10   8  12    1.66    1.13
  -8  10  12    3.90    1.19
  -8 -10  12    2.24    0.36
 -10   8  14  287.31    6.98
  -8  10  14  290.64    6.66
 -10   8  16    2.11    1.09
  -8  10  16    3.26    1.16
 -10   8  18   47.67    3.08
  -8  10  18   51.54    2.99
 -10   8  20    5.31    1.45
  -8  10  20    5.58    1.26
 -10   8  22  124.51    5.05
  -8  10  22  124.13    4.63
 -10   8  24    0.93    1.19
  -8  10  24   -0.03    0.97
 -10   8  26   45.40    3.23
  -9 -10 -25   14.15    2.85
 -10  -9 -25    8.31    2.39
 -10  -9 -23   11.04    2.43
  -9 -10 -23   13.96    2.70
 -10  -9 -21   45.09    4.07
  -9 -10 -21   45.89    3.99
 -10  -9 -19   19.15    2.84
  -9 -10 -19   17.89    2.69
  -9 -10 -17   37.13    3.52
 -10  -9 -17   46.71    3.84
 -10  -9 -15   16.98    2.52
  -9 -10 -15   11.93    2.19
 -10  -9 -13   66.24    1.63
 -10  -9 -13   66.31    4.17
   9 -10 -13   66.44    3.28
  -9 -10 -13   69.39    4.29
  -9 -10 -11   65.52    1.79
 -10  -9 -11   65.06    2.01
 -10  -9 -11   64.10    3.94
   9 -10 -11   64.32    3.15
  -9 -10 -11   63.96    3.89
  10  -9 -11   64.43    3.25
   9 -10  -9  107.06    4.08
 -10  -9  -9  105.84    2.85
 -10  -9  -9  108.90    4.80
  10  -9  -9  103.71    4.07
  -9 -10  -9  109.42    2.78
  -9 -10  -9  101.88    4.63
  10  -9  -7   32.05    2.38
   9 -10  -7   29.67    2.32
 -10  -9  -7   28.66    2.54
  -9 -10  -7   32.24    2.64
 -10  -9  -7   29.40    1.71
   9 -10  -5   76.22    3.44
  10  -9  -5   72.94    3.41
 -10  -9  -5   71.19    3.61
  -9 -10  -5   69.18    3.61
   9 -10  -3  120.45    4.27
  10  -9  -3  126.19    4.35
 -10  -9  -3  108.79    4.19
  -9 -10  -3  115.63    4.33
  10  -9  -1  103.75    4.06
   9 -10  -1  103.39    4.11
 -10  -9  -1   96.75    3.75
  -9 -10  -1   97.97    3.84
   9 -10   1  103.19    4.22
 -10   9   1   78.97    3.85
  10  -9   1   98.91    4.09
 -10  -9   1   97.41    3.57
  -9 -10   1   97.37    3.62
   9 -10   3  122.89    4.67
  10  -9   3  121.01    4.59
 -10   9   3  115.96    4.49
 -10  -9   3  111.11    3.49
  -9 -10   3  115.23    3.66
  10  -9   5   73.02    3.77
 -10   9   5   69.53    3.50
  -9  10   5   66.98    3.57
 -10  -9   5   68.89    2.54
  -9 -10   5   69.84    2.66
 -10   9   7   29.47    2.39
  -9  10   7   27.75    2.39
 -10  -9   7   33.83    1.57
  -9 -10   7   30.34    1.63
  -9  10   9  103.65    4.17
 -10   9   9  101.40    4.24
 -10  -9   9  107.48    2.00
  -9 -10   9  101.98    2.46
  -9  10  11   60.76    3.23
 -10   9  11   63.50    3.41
  -9 -10  11   65.26    1.34
 -10   9  13   62.11    3.44
  -9  10  13   62.77    3.38
  -9  10  15   10.83    1.66
 -10   9  15   13.41    1.78
 -10   9  17   35.69    2.79
  -9  10  17   34.90    2.62
  -9  10  19   15.97    1.97
 -10   9  19   15.21    2.02
 -10   9  21   36.19    2.88
  -9  10  21   39.74    2.92
  -9  10  23   14.74    1.96
 -10   9  23   13.28    1.92
 -10   9  25    8.77    1.84
 -10 -10 -24  164.33    7.66
 -10 -10 -22    2.65    1.91
 -10 -10 -20  325.81    9.98
 -10 -10 -18   -0.33    1.50
 -10 -10 -16  318.40    9.24
 -10 -10 -14   -0.40    1.40
 -10 -10 -12  910.71    6.52
 -10 -10 -12  836.92   13.97
  10 -10 -10    0.46    0.91
 -10 -10 -10   -0.29    0.58
 -10 -10 -10    0.14    1.24
  10 -10  -8  818.14   11.23
 -10 -10  -8  834.72    8.30
 -10 -10  -8  769.85   12.59
  10 -10  -6    0.93    0.91
 -10 -10  -6    0.38    1.05
  10 -10  -4 1120.92   13.01
 -10 -10  -4 1038.71   13.26
  10 -10  -2    0.53    0.87
 -10 -10  -2   -0.74    0.92
 -10 -10   0 1109.68   12.37
 -10 -10   2   -1.06    0.86
 -10  10   4 1100.16   13.88
 -10 -10   4 1033.53   10.52
 -10  10   6   -0.86    1.22
 -10 -10   6   -0.13    0.63
 -10  10   8  781.15   11.49
 -10 -10   8  790.06    7.16
 -10  10  10   -0.21    1.07
 -10 -10  10   -0.01    0.39
 -10  10  12  802.05   11.76
 -10  10  14   -0.22    1.04
 -10  10  16  292.92    7.37
 -10  10  18    0.17    1.16
 -10  10  20  300.82    7.79
 -10  10  22   -0.02    1.15
 -10  10  24  161.90    5.87
   0 -11 -31    0.42    1.80
   0 -11 -29    1.72    1.92
   0 -11 -27   -1.48    1.56
   0 -11 -25   -1.03    1.64
   0 -11 -23    0.04    1.39
  11   0 -21    1.62    0.55
  11   0 -19   -0.32    0.51
   0 -11 -13    1.91    0.51
   0 -11 -11    1.55    0.54
 -11   0  -9    3.74    1.05
   0 -11  -9    3.07    0.74
 -11   0  -7    0.54    0.72
   0 -11  -7   -0.12    0.52
  11   0  -5    1.06    0.67
 -11   0  -5    0.81    0.88
  11   0  -3    0.92    0.69
 -11   0  -3    1.22    0.90
 -11   0  -1    0.41    0.81
  11   0  -1    0.38    0.61
 -11   0   1   -0.19    0.87
  11   0   1    0.21    0.68
  11   0   1   -0.02    0.74
 -11   0   3    0.33    0.92
  11   0   3   -0.11    0.71
  11   0   3   -0.49    0.78
  11   0   5   -0.67    0.78
 -11   0   5   -0.77    1.04
  11   0   5   -1.27    0.97
 -11   0   7   -0.27    0.92
  11   0   7    0.12    0.74
  11   0   7    1.31    0.88
  11   0   9    3.61    0.97
 -11   0   9    1.08    1.09
  11   0   9    2.37    1.19
 -11   0  11    1.44    1.07
  11   0  11    1.81    0.84
  11   0  11    2.52    1.12
  11   0  13   -0.48    0.76
 -11   0  13    2.46    1.21
  11   0  15    0.30    0.73
 -11   0  15    0.01    1.09
  11   0  17   -0.09    0.76
 -11   0  17   -0.14    1.15
   0 -11  17    0.83    0.80
  11   0  19   -0.12    0.70
 -11   0  19   -0.23    1.40
   0 -11  19   -0.37    0.77
 -11   0  21    0.59    1.21
  11   0  21    0.19    0.75
   0 -11  21   -0.62    1.00
 -11   0  23    0.43    1.32
 -11   0  25   -1.49    1.49
 -11   0  27   -0.81    1.36
 -11   0  29    0.07    1.41
 -11   0  31    0.49    1.61
  -1 -11 -30    5.33    2.25
   1 -11 -30    2.21    1.80
   1 -11 -28    4.75    2.02
  -1 -11 -28    1.47    1.67
  -1 -11 -26    7.96    2.15
   1 -11 -26    8.65    2.12
  -1 -11 -24    9.31    2.14
   1 -11 -24    7.63    1.94
 -11  -1 -22   18.65    2.75
  -1 -11 -22   14.22    2.33
 -11  -1 -20   15.94    2.58
  11  -1 -20   12.90    1.09
 -11  -1 -18   25.91    2.84
 -11  -1 -16   23.16    2.65
  11   1 -16   20.63    0.76
 -11  -1 -14   32.59    2.90
   1 -11 -12   31.03    1.45
  -1 -11 -12   24.48    1.05
 -11  -1 -12   25.08    2.52
  -1 -11 -10   39.64    1.51
   1 -11 -10   38.24    1.67
  11   1 -10   39.44    1.48
 -11  -1 -10   39.36    2.80
 -11  -1 -10   38.51    2.11
  11   1  -8   23.60    1.29
  -1 -11  -8   20.96    1.23
   1 -11  -8   24.12    1.47
 -11   1  -8   25.34    1.87
 -11  -1  -8   22.69    1.64
  11   1  -6   35.47    1.66
 -11  -1  -6   35.89    2.04
   1 -11  -6   33.68    1.79
 -11   1  -6   35.53    2.14
 -11  -1  -4   17.92    1.60
  11   1  -4   18.35    1.36
 -11   1  -4   20.00    1.74
   1 -11  -4   12.69    1.29
 -11  -1  -2   43.50    2.31
 -11   1  -2   42.59    2.40
  11  -1  -2   42.59    2.10
  11   1  -2   42.10    2.06
 -11   1   0   13.41    1.58
 -11  -1   0   12.88    1.49
  11   1   0   13.97    1.34
  11  -1   0   16.98    1.49
  11  -1   0   16.23    1.63
 -11   1   2   42.36    2.43
 -11  -1   2   43.69    2.45
  11   1   2   41.35    2.30
  11  -1   2   42.92    2.37
  11  -1   2   42.94    2.38
 -11   1   4   15.72    1.64
  11  -1   4   18.36    1.62
 -11  -1   4   16.12    1.70
  11  -1   4   18.95    1.75
  11   1   4   19.46    1.77
  11   1   4   17.70    1.55
 -11   1   6   33.90    2.33
  11  -1   6   34.51    2.13
  11   1   6   37.09    2.41
  11  -1   6   36.05    2.33
 -11  -1   6   32.54    2.32
  11   1   6   36.49    2.12
 -11   1   8   22.92    2.09
  11  -1   8   27.36    1.91
  11   1   8   24.13    2.12
  11  -1   8   23.89    2.07
  11   1   8   21.98    1.64
 -11  -1   8   21.15    1.99
  11  -1  10   36.89    2.21
  11   1  10   40.22    2.17
 -11   1  10   33.29    2.45
  11  -1  10   36.08    2.57
  11   1  10   37.66    2.75
 -11  -1  10   32.98    2.49
  11  -1  12   22.21    1.81
  11   1  12   20.84    1.62
 -11  -1  12   20.01    2.08
 -11   1  12   22.17    2.10
  11   1  14   32.46    1.99
  11  -1  14   30.13    2.09
 -11   1  14   28.74    2.45
 -11  -1  14   29.80    2.57
  11  -1  16   20.33    1.75
 -11   1  16   20.12    2.25
  11   1  16   22.27    1.66
  -1 -11  16   25.24    1.70
 -11  -1  16   17.82    2.13
 -11   1  18   19.59    2.24
  11  -1  18   20.65    1.87
  11   1  18   20.47    1.61
   1 -11  18   21.38    1.82
  -1 -11  18   21.65    1.70
 -11  -1  18   20.31    2.34
 -11   1  20   12.67    2.02
  11   1  20   12.83    1.34
  11  -1  20   13.24    1.59
  -1 -11  20   11.58    1.29
   1 -11  20   12.48    1.46
 -11  -1  20   13.14    2.05
 -11   1  22   12.15    2.05
   1 -11  22   10.77    1.53
 -11  -1  22   13.48    2.13
 -11   1  24    8.39    1.86
 -11  -1  24    7.38    2.00
 -11   1  26    8.39    1.91
 -11  -1  26    5.48    1.70
 -11   1  28    4.79    1.85
 -11  -1  28    3.23    1.81
 -11   1  30    3.62    1.72
 -11  -1  30    2.62    1.70
   2 -11 -31    5.43    2.05
   2 -11 -29    9.03    2.23
  -2 -11 -29   10.12    2.46
 -11  -2 -27   26.42    3.35
   2 -11 -27   20.60    2.90
  -2 -11 -27   21.17    3.09
 -11  -2 -25   12.76    2.63
  -2 -11 -25    9.71    2.19
   2 -11 -25   12.28    2.41
 -11  -2 -23   29.77    3.28
  -2 -11 -23   24.58    3.03
 -11  -2 -21   11.08    2.36
  11  -2 -21   12.80    1.24
  -2 -11 -21   10.48    2.07
 -11  -2 -19   83.32    4.72
  -2 -11 -19   80.46    4.62
 -11  -2 -17   29.43    3.00
 -11  -2 -15  102.94    4.84
   2 -11 -13    5.30    0.76
 -11  -2 -13    6.50    1.75
  -2 -11 -11  124.90    2.18
   2 -11 -11  121.66    3.02
 -11  -2 -11  115.29    4.69
  11   2 -11  107.79    1.87
 -11  -2 -11  122.97    3.50
   2 -11  -9   11.81    1.06
  -2 -11  -9   11.71    0.87
 -11  -2  -9   11.49    1.22
  11   2  -9    9.54    0.76
 -11  -2  -9   13.70    1.86
 -11  -2  -7  139.90    3.70
   2 -11  -7  143.53    3.52
 -11   2  -7  147.05    4.23
 -11  -2  -7  132.88    4.46
  11   2  -7  128.01    2.92
   2 -11  -5    3.59    0.88
 -11   2  -5    3.12    1.12
 -11  -2  -5    2.55    0.92
 -11  -2  -5    5.08    1.48
  11   2  -5    1.68    0.59
 -11  -2  -3   52.21    2.43
 -11   2  -3   56.41    2.70
   2 -11  -3   62.31    2.71
  11   2  -3   53.93    2.25
  11  -2  -3   53.21    2.72
 -11  -2  -1   36.62    2.13
 -11   2  -1   38.72    2.29
  11   2  -1   36.30    2.01
  11  -2  -1   38.42    2.27
 -11  -2   1   35.92    2.20
 -11   2   1   34.63    2.20
  11  -2   1   37.27    2.25
  11  -2   1   39.45    2.17
  11   2   1   35.54    2.13
 -11   2   3   50.88    2.67
  11  -2   3   55.78    2.70
  11  -2   3   56.99    2.65
  11   2   3   54.41    2.74
 -11  -2   3   54.51    2.73
 -11   2   5    2.89    1.06
  11  -2   5    4.77    1.21
 -11  -2   5    1.25    0.89
  11  -2   5    3.14    0.97
  11   2   5    2.47    0.97
  11  -2   7  138.30    4.11
 -11   2   7  130.18    4.39
  11  -2   7  140.68    4.49
  11   2   7  128.90    4.61
  11   2   7  129.65    3.77
 -11  -2   7  128.34    4.37
  11  -2   9   10.65    1.33
 -11   2   9   10.03    1.56
  11   2   9   10.96    1.20
  11  -2   9    9.91    1.43
 -11  -2   9   10.10    1.48
  11   2   9   13.38    1.69
  11  -2  11  110.75    3.83
 -11   2  11  108.75    4.28
  11  -2  11  110.20    4.39
  11   2  11  109.65    3.39
  11   2  11  110.79    4.58
  11   2  13    4.17    0.83
 -11   2  13    4.42    1.36
  11  -2  13    4.34    1.07
  11  -2  15  101.96    3.83
 -11   2  15  100.57    4.39
  11   2  15  101.70    3.26
 -11   2  17   30.09    2.59
  11   2  17   29.52    1.84
  11  -2  17   32.72    2.33
  -2 -11  17   30.80    1.84
   2 -11  17   31.84    2.21
  11   2  19   81.72    2.90
  11  -2  19   77.99    3.52
   2 -11  19   82.75    3.51
  -2 -11  19   82.13    2.95
 -11   2  19   80.31    4.16
 -11   2  21   10.60    1.83
  -2 -11  21   12.95    1.40
  11  -2  21   10.70    1.56
 -11   2  23   24.12    2.57
 -11   2  25   10.55    1.94
 -11   2  27   17.31    2.42
 -11  -2  27   19.62    2.71
 -11   2  29    7.96    1.94
 -11  -2  29    5.46    1.83
 -11  -2  31    3.20    1.76
   3 -11 -32    1.57    1.69
   3 -11 -30    1.94    1.74
   3 -11 -28   -1.68    1.82
  -3 -11 -28    2.17    2.17
 -11  -3 -26    9.81    2.43
   3 -11 -26    6.79    1.96
  -3 -11 -26    3.96    2.02
 -11  -3 -24    4.05    1.94
  -3 -11 -24    1.23    1.53
 -11  -3 -22    5.22    2.01
  -3 -11 -22    2.41    1.57
  11  -3 -22    2.20    0.83
 -11  -3 -20    4.29    1.85
  -3 -11 -20    1.94    1.62
 -11  -3 -18    4.36    1.83
  -3 -11 -18    2.37    1.31
 -11  -3 -16   20.49    2.51
 -11  -3 -14   17.23    2.38
   3 -11 -14   14.97    1.26
   3 -11 -12   42.50    1.99
  -3 -11 -12   35.04    0.91
 -11  -3 -12   42.13    3.05
 -11  -3 -12   31.69    1.84
   3 -11 -10   20.50    1.47
 -11  -3 -10   17.08    1.41
  -3 -11 -10   17.72    0.95
 -11  -3 -10   18.30    2.18
   3 -11  -8   86.37    2.84
 -11  -3  -8   83.11    2.89
 -11  -3  -8   86.78    3.84
  11   3  -8   80.05    1.98
 -11  -3  -6   37.36    2.04
 -11   3  -6   38.16    2.36
   3 -11  -6   36.77    2.00
 -11  -3  -6   41.11    2.65
  11   3  -6   38.35    1.68
 -11  -3  -4  147.39    3.93
 -11   3  -4  142.86    4.33
   3 -11  -4  143.13    3.90
 -11  -3  -4  155.04    4.50
  11  -3  -4  151.97    4.60
  11   3  -4  143.56    3.49
 -11  -3  -2   49.39    2.42
   3 -11  -2   46.91    2.49
 -11   3  -2   50.34    2.72
 -11  -3  -2   57.14    2.60
  11   3  -2   50.28    2.29
  11  -3  -2   49.56    2.67
 -11   3   0  130.27    4.20
 -11  -3   0  130.10    4.02
  11  -3   0  141.61    4.34
  11   3   0  134.15    3.96
  11  -3   2   52.56    2.68
 -11   3   2   52.01    2.75
 -11  -3   2   49.42    2.59
  11   3   2   48.46    2.58
 -11   3   4  145.17    4.49
  11  -3   4  147.91    4.38
  11  -3   4  149.50    4.33
  11   3   4  145.04    4.60
 -11  -3   4  146.46    4.49
  11  -3   6   39.57    2.35
 -11   3   6   37.08    2.44
  11  -3   6   41.77    2.49
 -11  -3   6   38.47    2.56
  11   3   6   40.02    2.57
 -11   3   8   83.51    3.62
  11  -3   8   82.87    3.40
  11  -3   8   86.41    3.64
  11   3   8   82.49    3.80
  11  -3  10   19.20    1.79
 -11   3  10   17.12    1.85
  11  -3  10   18.37    1.88
  11   3  10   16.41    1.90
  11  -3  12   40.19    2.50
 -11   3  12   40.60    2.76
  11   3  12   40.86    2.06
 -11   3  14   14.20    1.88
  11  -3  14   15.43    1.76
  11   3  14   13.96    1.23
 -11   3  16   17.23    2.08
  11  -3  16   19.15    1.94
  -3 -11  16   19.00    1.40
  11   3  16   16.47    1.34
  11   3  18    4.34    0.85
 -11   3  18    3.01    1.28
  -3 -11  18    3.23    0.77
   3 -11  18    4.13    1.11
  11  -3  18    4.65    1.24
 -11   3  20    0.84    1.27
  -3 -11  20    4.05    0.88
  11  -3  20    3.03    1.14
 -11   3  22    2.72    1.37
 -11   3  24   -0.28    1.32
 -11   3  26    3.08    1.51
 -11   3  28    0.85    1.38
   4 -11 -31   12.66    2.61
   4 -11 -29    8.29    2.12
  -4 -11 -29    9.47    2.48
 -11  -4 -27   17.01    2.81
  -4 -11 -27   17.61    2.88
   4 -11 -27   14.43    2.48
 -11  -4 -25    3.52    1.90
  -4 -11 -25    2.42    1.67
 -11  -4 -23   15.79    2.70
  11  -4 -23   14.56    1.53
  -4 -11 -23   11.92    2.30
 -11  -4 -21   17.65    2.67
  -4 -11 -21   16.71    2.56
 -11  -4 -19   44.93    3.67
  -4 -11 -19   41.52    3.59
 -11  -4 -17   46.86    3.58
  -4 -11 -17   49.60    3.60
 -11  -4 -15    7.25    1.72
 -11  -4 -13   18.73    2.29
   4 -11 -13   20.70    1.49
   4 -11 -11   27.46    1.75
 -11  -4 -11   26.01    2.55
 -11  -4 -11   24.88    1.57
  -4 -11 -11   27.06    0.95
   4 -11  -9   88.11    2.92
 -11  -4  -9   76.88    3.76
 -11  -4  -9   86.89    2.80
   4 -11  -7   12.56    1.27
 -11  -4  -7   11.76    1.20
 -11  -4  -7   11.77    1.66
 -11  -4  -5   35.21    1.91
 -11   4  -5   36.56    2.35
   4 -11  -5   37.37    2.10
 -11  -4  -5   32.78    2.36
  11   4  -5   32.51    1.56
  11  -4  -5   33.99    2.27
 -11  -4  -3   27.37    1.79
   4 -11  -3   27.23    1.85
 -11   4  -3   25.00    1.99
 -11  -4  -3   25.79    2.03
  11  -4  -3   28.46    2.01
  11   4  -3   23.86    1.52
 -11  -4  -1   14.27    1.50
  11  -4  -1   16.02    1.61
 -11   4  -1   14.56    1.66
   4 -11  -1   17.01    1.63
 -11  -4  -1   19.45    1.80
  11   4  -1   14.08    1.30
  11  -4   1   15.77    1.58
 -11   4   1   15.67    1.73
   4 -11   1   21.12    1.91
 -11  -4   1   22.57    1.56
 -11  -4   1   16.21    1.57
  11   4   1   14.80    1.46
  11  -4   3   26.55    2.00
 -11   4   3   27.30    2.08
 -11  -4   3   22.90    1.87
  11   4   3   24.46    1.93
  11  -4   5   36.49    2.30
 -11   4   5   33.75    2.31
  11  -4   5   36.65    2.30
  11   4   5   32.46    2.30
  11  -4   7   11.86    1.47
 -11   4   7   11.33    1.66
  11  -4   7   13.81    1.64
  11   4   7   11.90    1.53
 -11   4   9   77.69    3.52
  11  -4   9   85.81    3.59
  11  -4   9   83.30    3.65
  11   4   9   79.29    3.80
 -11   4  11   27.87    2.34
  11  -4  11   28.12    2.22
 -11   4  13   17.57    1.91
  11  -4  13   21.07    2.01
 -11   4  15    7.13    1.54
  11  -4  15    7.01    1.42
 -11   4  17   45.51    3.12
  -4 -11  17   48.77    1.96
  11  -4  17   50.52    3.16
 -11   4  19   40.27    3.02
  -4 -11  19   44.66    1.96
 -11   4  21   15.69    2.14
 -11   4  23   14.17    2.12
 -11   4  25    4.10    1.58
 -11   4  27   17.45    2.37
 -11   4  29    6.67    1.83
   5 -11 -30   11.20    2.49
 -11  -5 -28   19.68    3.22
  -5 -11 -28   17.94    2.95
   5 -11 -28   15.24    2.50
 -11  -5 -26   17.51    2.92
   5 -11 -26   10.90    2.17
  -5 -11 -26   13.66    2.72
 -11  -5 -24   28.37    3.37
  -5 -11 -24   30.80    3.42
 -11  -5 -22   20.44    2.91
  -5 -11 -22   20.87    2.81
 -11  -5 -20   52.66    4.02
  -5 -11 -20   47.35    3.85
 -11  -5 -18   22.82    2.76
  -5 -11 -18   29.56    3.01
 -11  -5 -16   44.54    3.46
  -5 -11 -16   47.11    3.54
 -11  -5 -14   28.40    2.77
  -5 -11 -14   32.56    2.82
   5 -11 -14   32.24    1.96
   5 -11 -12   68.46    2.73
 -11  -5 -12   58.33    3.55
 -11  -5 -12   70.08    2.32
   5 -11 -10   21.45    1.61
 -11  -5 -10   22.35    1.45
 -11  -5 -10   15.77    1.93
 -11  -5  -8   37.56    1.88
   5 -11  -8   36.21    2.04
 -11  -5  -8   30.60    2.42
  11  -5  -8   35.92    2.46
  11  -5  -6   14.25    1.57
 -11  -5  -6   14.16    1.28
   5 -11  -6   17.09    1.50
 -11  -5  -6   12.97    1.59
 -11  -5  -4   13.61    1.34
  11  -5  -4   14.37    1.54
 -11  -5  -4   12.06    1.54
   5 -11  -4   15.62    1.48
 -11   5  -4   14.94    1.71
  11  -5  -2    9.20    1.29
 -11  -5  -2   11.61    1.40
 -11  -5  -2   11.04    1.40
 -11   5  -2   10.50    1.52
   5 -11  -2   10.23    1.35
 -11  -5   0    0.29    0.85
  11  -5   0    0.66    0.78
 -11   5   0    1.48    1.01
   5 -11   0    1.00    0.80
 -11  -5   0    2.37    0.98
  11  -5   2   12.34    1.47
   5 -11   2   10.23    1.43
 -11   5   2   11.31    1.60
 -11  -5   2   10.96    1.10
  11   5   2    9.27    1.21
 -11   5   4   14.78    1.65
  11  -5   4   15.47    1.59
  11   5   4   12.22    1.47
 -11   5   6   14.87    1.72
  11  -5   6   14.83    1.61
  11   5   6   15.16    1.72
  11  -5   8   33.53    2.35
 -11   5   8   33.00    2.41
  11  -5   8   36.18    2.37
 -11   5  10   17.45    1.86
  11  -5  10   22.17    2.02
 -11   5  12   64.07    3.33
  11  -5  12   68.00    3.46
 -11   5  14   29.53    2.47
  11  -5  14   30.74    2.52
 -11   5  16   43.00    2.94
  -5 -11  16   46.97    1.76
  -5  11  16   46.12    2.52
 -11   5  18   26.02    2.43
  -5 -11  18   30.93    1.45
  -5  11  18   27.54    1.93
  -5  11  20   52.66    2.63
 -11   5  20   49.02    3.29
  -5  11  22   18.62    1.66
 -11   5  22   18.12    2.18
 -11   5  24   29.74    2.73
 -11   5  26   13.16    2.11
 -11   5  28   14.46    2.24
   6 -11 -29    3.93    1.83
 -11  -6 -27    3.01    2.08
   6 -11 -27    0.28    1.47
  -6 -11 -27    0.61    1.81
 -11  -6 -25    3.08    1.91
  -6 -11 -25    3.94    1.96
 -11  -6 -23   18.69    2.86
  -6 -11 -23   19.50    2.82
 -11  -6 -21   14.05    2.57
  -6 -11 -21   16.22    2.64
 -11  -6 -19    6.91    1.95
  -6 -11 -19    4.62    1.67
 -11  -6 -17   -1.28    1.67
  -6 -11 -17   -1.49    1.56
 -11  -6 -15   12.29    2.06
  -6 -11 -15   13.32    2.14
 -11  -6 -13   21.86    1.30
 -11  -6 -13   20.93    2.44
   6 -11 -13   21.87    1.73
  -6 -11 -13   21.02    2.40
   6 -11 -11   31.96    2.03
 -11  -6 -11   31.93    1.62
 -11  -6 -11   24.42    2.39
  -6 -11 -11   33.20    1.02
   6 -11  -9    4.70    1.02
 -11  -6  -9    3.50    0.85
 -11  -6  -9    1.01    1.44
  11  -6  -9    2.60    1.00
 -11  -6  -7   11.43    1.22
  11  -6  -7   11.69    1.50
   6 -11  -7   17.25    1.57
 -11  -6  -7   11.61    1.65
   6 -11  -5   15.49    1.55
  11  -6  -5   17.61    1.79
 -11  -6  -5   14.63    1.38
 -11  -6  -5   14.66    1.69
  11  -6  -3   42.33    2.53
   6 -11  -3   41.76    2.42
 -11   6  -3   40.48    2.59
 -11  -6  -3   35.02    2.27
 -11  -6  -3   39.65    2.15
  11  -6  -1    2.18    0.91
   6 -11  -1    2.31    0.96
 -11   6  -1    2.57    1.08
 -11  -6  -1    1.42    0.77
 -11  -6  -1    0.59    0.76
  11  -6   1    2.26    0.97
 -11  -6   1    1.39    0.72
   6 -11   1    1.00    0.85
 -11   6   1    2.37    1.09
  11  -6   3   42.39    2.61
 -11  -6   3   39.40    1.87
 -11   6   3   41.79    2.67
   6 -11   3   42.38    2.73
  11  -6   5   16.53    1.78
   6 -11   5   13.04    1.74
 -11   6   5   17.12    1.86
  11  -6   7   14.16    1.75
 -11   6   7   11.60    1.66
 -11   6   9    1.54    1.02
  11  -6   9    4.48    1.24
 -11   6  11   28.61    2.42
  11  -6  11   31.89    2.54
 -11   6  13   21.08    2.15
  -6  11  13   20.71    1.87
 -11   6  15   11.55    1.74
  -6 -11  15   14.29    0.94
  -6  11  15   11.03    1.48
 -11   6  17    1.43    1.24
  -6 -11  17    2.80    0.57
  -6  11  17    1.37    0.99
  -6  11  19    4.24    1.07
 -11   6  19    3.83    1.28
  -6  11  21   16.74    1.75
 -11   6  21   16.11    2.11
 -11   6  23   18.14    2.26
 -11   6  25    3.52    1.34
 -11   6  27    3.52    1.52
   7 -11 -28   -0.38    1.76
 -11  -7 -26    3.45    2.14
  -7 -11 -26    4.32    2.01
 -11  -7 -24   -0.98    1.75
  -7 -11 -24   -0.55    1.68
 -11  -7 -22    6.46    2.01
  -7 -11 -22    7.86    2.24
 -11  -7 -20    2.34    1.59
  -7 -11 -20    4.14    1.78
 -11  -7 -18    8.35    1.95
  -7 -11 -18    8.77    2.03
 -11  -7 -16    7.59    1.86
  -7 -11 -16    7.23    1.88
 -11  -7 -14    7.70    1.85
  -7 -11 -14    9.25    1.94
   7 -11 -14   11.69    1.43
 -11  -7 -12   31.55    1.54
 -11  -7 -12   32.55    2.85
   7 -11 -12   31.78    2.14
  -7 -11 -12   28.66    2.82
 -11  -7 -10   16.15    1.27
   7 -11 -10   12.98    1.45
 -11  -7 -10   15.46    2.12
  11  -7 -10   13.80    1.68
  -7 -11 -10   13.03    1.92
 -11  -7  -8   56.59    2.31
   7 -11  -8   55.57    2.77
 -11  -7  -8   53.41    3.32
  11  -7  -8   53.19    3.00
   7 -11  -6    9.61    1.35
  11  -7  -6    7.71    1.26
 -11  -7  -6    8.39    1.12
 -11  -7  -6   10.50    1.68
  11  -7  -4   84.67    3.64
   7 -11  -4   84.92    3.47
 -11  -7  -4   84.85    3.68
 -11  -7  -4   80.31    3.02
  11  -7  -2    4.06    1.00
 -11   7  -2    1.96    1.05
   7 -11  -2    4.39    1.25
 -11  -7  -2    0.61    1.03
 -11  -7  -2    3.23    0.89
  11  -7   0   98.86    3.90
 -11  -7   0   98.84    3.50
   7 -11   0  101.18    3.96
 -11   7   0   98.08    4.08
  11  -7   2    3.03    1.03
 -11  -7   2    2.88    0.85
   7 -11   2    4.15    1.10
 -11   7   2    3.01    1.06
  11  -7   4   83.94    3.76
 -11  -7   4   85.83    2.69
   7 -11   4   85.21    3.91
 -11   7   4   78.87    3.63
 -11  -7   6    9.34    0.89
 -11   7   6    7.25    1.44
   7 -11   6    7.30    1.37
  11  -7   6   10.21    1.55
 -11   7   8   50.80    3.06
  11  -7   8   54.98    3.25
 -11   7  10   11.52    1.67
  -7  11  10   12.93    1.60
 -11   7  12   30.40    2.52
  -7  11  12   27.95    2.21
  -7 -11  14   13.93    0.78
 -11   7  14   11.65    1.77
  -7  11  14   11.39    1.52
  -7 -11  16    7.52    0.47
  -7  11  16    8.41    1.37
 -11   7  16    7.90    1.56
 -11   7  18    7.64    1.63
  -7  11  18    7.45    1.36
  -7  11  20    3.55    1.09
 -11   7  20    3.52    1.42
  -7  11  22    7.11    1.34
 -11   7  22    7.33    1.69
 -11   7  24    0.82    1.28
 -11   7  26    2.85    1.41
 -11  -8 -25   10.26    2.51
  -8 -11 -25   13.82    2.78
 -11  -8 -23   39.77    3.89
  -8 -11 -23   38.77    3.93
 -11  -8 -21   25.78    2.99
  -8 -11 -21   28.38    3.25
 -11  -8 -19   38.98    3.61
  -8 -11 -19   47.28    3.98
 -11  -8 -17   12.76    2.24
  -8 -11 -17   16.22    2.52
 -11  -8 -15   25.98    3.04
  -8 -11 -15   18.35    2.45
 -11  -8 -13  109.83    2.51
 -11  -8 -13  103.74    5.06
   8 -11 -13  105.04    3.91
  -8 -11 -13  105.62    5.04
  -8 -11 -11   73.39    1.86
   8 -11 -11   73.92    3.29
 -11  -8 -11   72.50    2.30
 -11  -8 -11   71.16    4.07
  -8 -11 -11   70.70    4.13
   8 -11  -9   56.89    2.91
 -11  -8  -9   55.64    2.21
 -11  -8  -9   53.13    3.39
  -8 -11  -9   54.55    3.48
   8 -11  -7   57.96    2.92
  11  -8  -7   53.06    2.97
 -11  -8  -7   53.46    2.30
 -11  -8  -7   51.01    3.22
  -8 -11  -7   53.26    3.35
   8 -11  -5   66.45    3.12
  11  -8  -5   61.70    3.15
 -11  -8  -5   56.13    3.17
  -8 -11  -5   52.10    3.10
 -11  -8  -5   59.95    2.55
   8 -11  -3   36.54    2.46
  11  -8  -3   32.47    2.36
 -11  -8  -3   35.58    2.49
  11  -8  -1  110.83    4.21
 -11  -8  -1  103.65    3.76
 -11   8  -1  106.04    4.45
   8 -11  -1  112.37    4.29
  11  -8   1  113.78    4.33
 -11  -8   1  102.51    3.54
 -11   8   1  106.72    4.29
   8 -11   1  117.76    4.42
  11  -8   3   34.83    2.53
 -11  -8   3   34.47    1.94
 -11   8   3   32.31    2.48
   8 -11   3   32.64    2.52
 -11  -8   5   60.42    2.21
 -11   8   5   58.74    3.19
 -11  -8   7   57.37    1.80
 -11   8   7   53.78    3.18
 -11   8   9   51.59    3.15
  -8  11   9   53.19    3.12
 -11   8  11   69.16    3.65
  -8  11  11   69.32    3.47
  -8  11  13  103.42    4.13
 -11   8  13  100.56    4.36
  -8  11  15   20.40    2.02
 -11   8  15   19.27    2.14
 -11   8  17   11.53    1.73
  -8  11  17   11.50    1.61
  -8  11  19   37.25    2.67
 -11   8  19   37.42    2.95
  -8  11  21   25.72    2.23
 -11   8  21   26.06    2.53
  -8  11  23   35.61    2.58
 -11   8  23   34.64    2.93
 -11   8  25   11.81    1.98
 -11  -9 -24   -0.19    1.87
  -9 -11 -24    6.43    2.40
 -11  -9 -22    0.36    2.07
  -9 -11 -22    2.87    1.88
 -11  -9 -20    0.30    1.91
  -9 -11 -20    6.48    2.06
 -11  -9 -18    7.06    2.27
  -9 -11 -18    6.26    2.10
 -11  -9 -16    8.03    2.18
  -9 -11 -16    7.10    2.02
  -9 -11 -14   17.65    2.47
   9 -11 -14   16.67    1.88
 -11  -9 -14   15.39    2.36
 -11  -9 -12    4.02    0.70
  -9 -11 -12    2.56    0.38
   9 -11 -12    3.50    1.07
  -9 -11 -12    1.04    1.29
 -11  -9 -12    4.40    1.69
   9 -11 -10   41.76    2.67
 -11  -9 -10   41.49    1.84
 -11  -9 -10   40.38    3.24
  -9 -11 -10   39.34    3.14
  -9 -11 -10   43.03    1.73
   9 -11  -8    5.51    1.21
 -11  -9  -8    3.74    0.71
 -11  -9  -8    5.18    1.63
  -9 -11  -8    3.25    1.31
   9 -11  -6   80.41    3.57
 -11  -9  -6   74.52    3.88
 -11  -9  -6   78.84    2.95
  -9 -11  -6   78.66    4.03
   9 -11  -4    3.24    1.10
 -11  -9  -4    1.18    1.04
  -9 -11  -4   -1.80    1.30
   9 -11  -2   96.82    3.98
 -11  -9  -2   85.48    3.71
  -9 -11  -2   85.13    3.77
 -11   9   0   -1.18    1.22
   9 -11   0    1.04    0.93
 -11  -9   0   -0.73    0.92
  -9 -11   0    0.94    0.93
 -11   9   2   84.09    4.06
 -11  -9   2   83.57    3.19
  -9 -11   2   85.96    3.44
 -11   9   4    0.69    1.05
 -11  -9   4    1.24    0.79
  -9 -11   4    0.49    0.75
  -9  11   6   51.09    3.14
 -11   9   6   76.13    3.75
 -11  -9   6   80.18    2.54
  -9 -11   6   78.97    2.83
 -11   9   8    4.16    1.33
  -9  11   8    3.55    1.25
 -11  -9   8    5.43    0.70
  -9 -11   8    4.56    0.83
 -11   9  10   37.02    2.78
  -9  11  10   34.61    2.62
  -9 -11  10   37.30    1.58
  -9  11  12    3.23    1.29
 -11   9  12    3.26    1.39
  -9 -11  12    3.43    0.45
 -11   9  14   13.97    2.00
  -9  11  14   14.25    1.87
  -9  11  16    6.92    1.43
 -11   9  16    6.68    1.59
 -11   9  18    3.58    1.46
  -9  11  18    4.97    1.36
 -11   9  20    3.18    1.39
  -9  11  20    3.17    1.26
  -9  11  22    1.43    1.14
 -11   9  22    0.42    1.22
 -11   9  24    2.40    1.42
 -11 -10 -23   20.55    3.22
 -10 -11 -23   26.21    3.38
 -11 -10 -21    7.10    2.16
 -10 -11 -21    7.38    2.33
 -10 -11 -19   51.01    4.27
 -11 -10 -19   54.67    4.51
 -10 -11 -17   12.87    2.45
 -11 -10 -17   14.06    2.55
 -11 -10 -15   42.92    3.69
 -10 -11 -15   42.88    3.67
 -10 -11 -13   27.55    1.00
 -11 -10 -13   26.92    1.22
 -11 -10 -13   27.81    2.98
 -10 -11 -13   26.37    2.92
 -11 -10 -11  146.83    3.24
 -10 -11 -11  149.03    3.01
 -11 -10 -11  142.73    5.92
 -10 -11 -11  141.42    5.97
 -11 -10  -9   61.13    2.34
 -11 -10  -9   65.93    4.00
 -10 -11  -9   64.22    2.35
 -10 -11  -9   59.47    3.79
 -11 -10  -7  111.72    4.85
 -10 -11  -7  108.54    4.83
 -11 -10  -7  112.38    3.44
 -11 -10  -5   71.35    3.79
 -10 -11  -5   69.58    3.72
 -11 -10  -3  158.18    5.30
 -10 -11  -3  158.26    5.24
 -10 -11  -1  138.21    4.74
 -11 -10  -1  130.53    4.64
 -11 -10   1  133.03    4.37
 -10 -11   1  135.75    4.42
 -11  10   3  158.07    5.56
 -11 -10   3  158.48    4.40
 -10 -11   3  158.41    4.48
 -10  11   5   49.95    3.30
 -11  10   5   66.67    3.67
 -11 -10   5   67.85    2.71
 -10 -11   5   71.15    2.84
 -11  10   7  105.72    4.54
 -10  11   7  101.62    4.57
 -11 -10   7  109.99    2.94
 -10 -11   7  107.48    3.17
 -11  10   9   59.44    3.45
 -10  11   9   57.14    3.42
 -10 -11   9   61.62    2.12
 -11 -10   9   63.57    1.77
 -10  11  11  137.22    5.14
 -11  10  11  134.12    5.12
 -10 -11  11  145.01    2.23
 -10  11  13   27.29    2.47
 -11  10  13   22.03    2.31
 -10  11  15   39.84    2.93
 -11  10  15   41.73    3.06
 -11  10  17   10.11    1.79
 -10  11  17   11.08    1.79
 -11  10  19   48.59    3.45
 -10  11  19   48.84    3.28
 -11  10  21    4.50    1.54
 -10  11  21    5.90    1.57
 -11  10  23   22.40    2.59
 -10  11  23   17.90    2.13
 -11 -11 -24   -1.08    2.05
 -11 -11 -22    5.77    2.29
 -11 -11 -20    3.04    1.99
 -11 -11 -18   12.65    2.63
 -11 -11 -16    0.56    1.73
 -11 -11 -14    7.29    0.57
 -11 -11 -14    4.92    1.86
 -11 -11 -12    0.11    0.51
 -11 -11 -12   -0.26    1.37
 -11 -11 -10    7.89    0.92
 -11 -11 -10    8.17    2.03
 -11 -11  -8   -0.02    0.73
 -11 -11  -8   -0.53    1.27
 -11 -11  -6    6.09    1.59
 -11 -11  -4   -1.02    1.14
 -11 -11  -2    0.36    1.10
 -11 -11   0    1.70    1.06
 -11 -11   2    1.28    0.88
 -11  11   4   -2.09    1.46
 -11 -11   4   -0.10    0.85
 -11  11   6    5.32    1.51
 -11 -11   6    6.00    1.05
 -11  11   8   -0.49    1.29
 -11 -11   8    1.22    0.72
 -11  11  10    5.14    1.43
 -11 -11  10    7.16    0.66
 -11  11  12    0.97    1.15
 -11  11  14    5.91    1.58
 -11  11  16   -0.33    1.16
 -11  11  18    6.60    1.59
 -11  11  20    0.88    1.30
 -11  11  22    3.29    1.40
   0 -12 -28   50.77    4.42
   0 -12 -26   13.43    2.42
   0 -12 -24   88.97    5.22
  12   0 -18  106.63    2.26
   0 -12 -14    2.39    0.53
   0 -12 -12   52.77    1.78
   0 -12 -10  188.23    3.53
 -12   0 -10  180.22    4.71
 -12   0  -8   80.80    3.22
   0 -12  -8   81.50    2.58
  12   0  -6   33.31    1.75
   0 -12  -6   30.29    1.80
 -12   0  -6   33.43    2.13
 -12   0  -4  140.93    4.11
  12   0  -4  143.56    3.66
 -12   0  -2  128.97    4.00
  12   0  -2  130.74    3.70
 -12   0   0   46.34    2.49
  12   0   0   45.49    2.38
 -12   0   2  123.86    4.14
  12   0   2  128.10    4.02
  12   0   2  132.42    4.23
 -12   0   4  136.28    4.47
  12   0   4  136.73    4.39
  12   0   4  141.31    4.25
 -12   0   6   32.20    2.38
  12   0   6   29.30    2.21
  12   0   6   32.18    2.14
 -12   0   8   88.04    3.84
  12   0   8   90.29    3.46
  12   0   8   87.09    3.86
  12   0  10  174.73    4.71
 -12   0  10  172.79    5.45
  12   0  12   45.62    2.49
 -12   0  12   42.89    2.93
 -12   0  14    1.41    1.21
  12   0  14    2.80    0.93
  12   0  16  145.91    4.40
 -12   0  16  144.19    5.46
  12   0  18   91.93    3.54
   0 -12  18   95.37    3.55
 -12   0  18   85.75    4.45
  12   0  20   31.24    2.18
   0 -12  20   30.55    2.17
 -12   0  20   27.73    2.83
 -12   0  22   27.83    2.82
 -12   0  24   85.55    4.77
 -12   0  26   15.12    2.31
 -12   0  28   47.61    3.91
 -12   0  30   23.01    2.95
   1 -12 -29    4.83    1.87
  -1 -12 -29    9.17    2.51
  -1 -12 -27   12.81    2.72
   1 -12 -27   13.89    2.60
  -1 -12 -25    0.94    1.50
   1 -12 -25    2.02    1.69
  -1 -12 -23    6.47    2.01
  -1 -12 -21    3.28    1.47
 -12  -1 -17   51.32    3.62
 -12  -1 -15   42.50    3.28
  12   1 -15   36.05    1.10
   1 -12 -13   21.77    1.29
  -1 -12 -13   23.94    1.08
  12   1 -13   24.97    1.12
   1 -12 -11   46.04    1.90
  -1 -12 -11   44.96    1.63
  12   1 -11   48.62    1.69
 -12  -1 -11   41.79    2.35
  12   1  -9  124.21    2.88
 -12   1  -9  120.59    4.04
 -12  -1  -9  120.44    3.74
   1 -12  -9  122.20    3.17
  -1 -12  -9  116.96    2.82
  12   1  -7   85.01    2.62
 -12   1  -7   82.13    3.34
  -1 -12  -7   74.26    2.62
 -12  -1  -7   86.19    3.27
   1 -12  -7   82.32    2.77
 -12  -1  -5   69.79    2.93
  12   1  -5   67.38    2.51
   1 -12  -5   66.23    2.71
 -12   1  -5   70.59    3.08
 -12  -1  -3  110.59    3.65
 -12   1  -3  113.48    3.89
  12  -1  -3  114.40    3.42
  12   1  -3  116.57    3.43
 -12  -1  -1  120.99    3.97
 -12   1  -1  123.10    4.10
  12   1  -1  119.10    3.71
  12  -1  -1  123.13    3.76
  12  -1  -1  127.26    4.34
 -12   1   1  118.71    4.10
 -12  -1   1  122.59    4.06
  12   1   1  122.38    4.00
  12  -1   1  122.95    3.90
  12  -1   1  124.11    4.19
 -12   1   3  114.77    4.05
 -12  -1   3  114.54    4.06
  12   1   3  118.43    4.09
  12  -1   3  115.33    3.98
  12  -1   3  117.68    3.99
 -12  -1   5   66.69    3.26
 -12   1   5   65.54    3.22
  12  -1   5   70.76    3.16
  12   1   5   67.32    3.22
  12  -1   5   66.90    3.16
  12   1   5   68.90    2.99
  12  -1   7   87.26    3.49
 -12   1   7   84.65    3.79
  12   1   7   86.90    3.84
  12  -1   7   85.45    3.73
 -12  -1   7   82.22    3.74
  12   1   7   86.05    3.31
  12  -1   9  119.79    4.02
 -12   1   9  114.83    4.40
  12   1   9  126.39    4.76
  12  -1   9  123.86    4.65
  12   1   9  124.34    3.91
 -12  -1   9  113.10    4.39
 -12   1  11   41.50    2.90
  12   1  11   44.83    2.41
  12  -1  11   46.91    2.60
 -12  -1  11   42.51    2.91
  12  -1  13   21.63    1.89
 -12  -1  13   20.16    2.21
  12   1  13   21.25    1.73
 -12   1  13   19.40    2.17
  12  -1  15   32.87    2.26
  12   1  15   34.91    2.17
 -12  -1  15   31.64    2.74
 -12   1  15   35.69    2.85
  12   1  17   48.29    2.52
  12  -1  17   46.02    2.68
   1 -12  17   51.73    2.69
  -1 -12  17   53.61    2.49
 -12   1  17   46.95    3.31
 -12  -1  17   43.27    3.22
  12   1  19   27.19    1.94
  12  -1  19   25.53    2.12
   1 -12  19   25.11    2.04
  -1 -12  19   26.00    1.89
 -12   1  19   23.92    2.55
 -12  -1  19   25.88    2.64
  12  -1  21    7.01    1.34
 -12   1  21    7.25    1.86
 -12  -1  21    6.70    1.86
 -12   1  23    4.49    1.62
 -12  -1  23    4.68    1.61
 -12  -1  25    0.63    1.45
 -12   1  25    2.47    1.53
 -12  -1  27    9.26    2.07
 -12   1  27   11.79    2.19
 -12  -1  29    8.95    2.24
 -12   1  29    5.66    1.80
 -12  -1  31    2.67    1.70
 -12   1  31    5.65    2.12
   2 -12 -30  109.77    6.33
   2 -12 -28   22.04    3.03
  -2 -12 -28   22.58    3.34
   2 -12 -26   49.18    4.07
  -2 -12 -26   50.62    4.33
 -12  -2 -24    7.24    2.13
  -2 -12 -24    3.50    1.87
 -12  -2 -22  209.45    7.65
  -2 -12 -22  223.96    8.06
 -12  -2 -20   66.46    4.37
  -2 -12 -20   63.11    4.22
 -12  -2 -18  275.69    8.17
 -12  -2 -16   19.59    2.55
 -12  -2 -14  232.36    6.99
   2 -12 -14  259.92    4.45
  -2 -12 -12   83.22    1.82
   2 -12 -12   83.15    2.58
 -12  -2 -12   85.50    4.25
  12   2 -12   77.22    1.53
   2 -12 -10  870.13    8.38
 -12  -2 -10  784.11   11.66
  12   2 -10  810.65    6.38
 -12  -2 -10  856.29    9.41
  -2 -12 -10  864.32    6.83
 -12  -2  -8   96.26    4.02
  12   2  -8   99.79    2.64
 -12  -2  -8  101.34    3.41
  -2 -12  -8   88.41    2.56
   2 -12  -8  102.50    3.08
 -12   2  -8   97.56    3.70
 -12  -2  -6  390.52    6.46
  12   2  -6  379.47    5.57
 -12   2  -6  381.94    6.96
   2 -12  -6  393.62    6.16
 -12  -2  -4   16.79    1.63
 -12   2  -4   18.41    1.75
   2 -12  -4   19.34    1.62
  12   2  -4   17.78    1.47
 -12  -2  -2  883.62   10.14
 -12   2  -2  910.22   10.86
  12   2  -2  888.51    9.65
  12  -2  -2  910.60   11.39
 -12   2   0  166.66    4.70
 -12  -2   0  166.35    4.60
  12  -2   0  162.53    4.26
  12   2   0  163.29    4.44
  12  -2   0  168.95    4.83
 -12   2   2  878.75   10.91
  12  -2   2  920.07   11.11
 -12  -2   2  869.26   10.83
  12   2   2  892.77   10.78
  12  -2   2  894.49   10.45
 -12   2   4   17.61    1.84
  12  -2   4   20.38    1.83
  12   2   4   19.43    1.82
  12  -2   4   20.89    1.83
 -12  -2   4   18.12    1.84
 -12   2   6  363.54    7.33
  12  -2   6  380.33    7.15
  12   2   6  377.93    7.76
  12  -2   6  385.76    7.53
 -12  -2   6  348.96    7.32
 -12   2   8   96.50    4.00
  12  -2   8   96.56    3.70
  12  -2   8   98.92    3.95
  12   2   8  102.16    4.32
  12   2   8   95.10    3.41
 -12  -2   8   97.55    4.10
  12  -2  10  797.44   10.49
 -12   2  10  773.56   11.32
 -12  -2  10  765.04   11.54
  12   2  10  797.05    9.62
 -12   2  12   77.07    3.80
  12  -2  12   75.32    3.34
  12   2  12   76.29    2.98
 -12  -2  12   74.02    3.85
 -12   2  14  215.19    6.41
  12  -2  14  221.09    5.72
  12   2  14  221.84    5.04
 -12  -2  14  225.00    6.76
 -12   2  16   13.29    1.93
  12  -2  16   15.49    1.74
  12   2  16   15.18    1.47
 -12   2  18  275.74    7.64
  12  -2  18  284.56    6.77
  12   2  18  281.60    5.64
   2 -12  18  283.10    6.37
  -2 -12  18  289.34    5.51
  12  -2  20   61.10    3.28
 -12   2  20   56.79    3.77
  -2 -12  20   61.38    2.67
 -12   2  22  195.98    6.84
 -12  -2  22  192.63    7.12
 -12   2  24    2.06    1.39
 -12  -2  24    2.09    1.59
 -12   2  26   47.08    3.72
 -12  -2  26   45.56    3.80
 -12   2  28   23.91    2.94
 -12  -2  28   20.52    2.87
 -12   2  30  104.41    5.57
 -12  -2  30   99.28    5.64
   3 -12 -29   25.99    3.31
 -12  -3 -27   43.44    4.18
   3 -12 -27   33.60    3.53
  -3 -12 -27   37.02    3.98
 -12  -3 -25   28.79    3.43
  -3 -12 -25   24.54    3.16
 -12  -3 -23   48.39    4.13
  -3 -12 -23   45.74    3.98
 -12  -3 -21   47.35    3.99
  -3 -12 -21   44.82    3.80
 -12  -3 -19   72.13    4.60
  -3 -12 -19   69.06    4.41
 -12  -3 -17   50.57    3.76
 -12  -3 -15   80.69    4.44
 -12  -3 -13  102.12    4.78
   3 -12 -13  117.61    3.25
   3 -12 -11   78.46    2.76
  -3 -12 -11   78.95    1.88
 -12  -3 -11   82.16    2.96
 -12  -3 -11   80.22    4.12
   3 -12  -9   96.77    3.08
  -3 -12  -9   78.96    2.29
 -12  -3  -9   98.00    3.27
 -12  -3  -9   98.05    4.34
  12   3  -9   91.75    2.14
 -12  -3  -7  175.96    4.34
   3 -12  -7  184.19    4.39
 -12   3  -7  181.13    5.12
 -12  -3  -7  173.91    5.34
  12   3  -7  177.77    3.53
 -12  -3  -5  101.83    3.38
 -12   3  -5  100.05    3.80
   3 -12  -5  103.47    3.39
 -12  -3  -5  108.03    3.97
  12   3  -5  101.24    2.99
 -12  -3  -3   85.46    3.27
   3 -12  -3   81.03    3.24
 -12   3  -3   83.47    3.45
 -12  -3  -3   92.71    3.40
  12  -3  -3   89.68    3.68
  12   3  -3   83.54    2.98
 -12   3  -1  208.89    5.40
   3 -12  -1  194.58    5.20
 -12  -3  -1  196.95    4.95
  12  -3  -1  205.47    5.44
  12   3  -1  195.17    4.84
  12  -3   1  210.80    5.45
 -12  -3   1  206.81    5.22
 -12   3   1  205.83    5.37
  12   3   1  201.08    5.15
 -12   3   3   87.50    3.66
  12  -3   3   88.12    3.56
  12  -3   3   89.42    3.44
 -12  -3   3   80.25    3.46
  12   3   3   84.63    3.58
 -12   3   5  104.79    4.03
  12  -3   5  104.45    3.87
  12  -3   5  111.95    3.99
 -12  -3   5  100.57    3.95
  12   3   5  102.37    4.08
  12  -3   7  185.99    5.16
 -12   3   7  175.36    5.22
  12  -3   7  186.44    5.32
 -12  -3   7  179.22    5.40
  12   3   7  177.53    5.51
 -12   3   9   93.33    4.00
  12  -3   9  101.32    3.92
 -12  -3   9   93.69    4.15
  12   3   9   96.62    4.25
 -12   3  11   76.24    3.74
  12  -3  11   75.42    3.49
  12  -3  13  109.49    4.20
 -12   3  13  101.37    4.37
  12   3  13  109.07    3.49
 -12   3  15   75.26    3.97
  12  -3  15   72.93    3.58
  12   3  15   74.02    2.89
 -12   3  17   46.64    3.27
  12  -3  17   50.50    3.05
  -3 -12  17   51.23    2.27
  12   3  17   48.91    2.30
 -12   3  19   65.57    3.92
  12  -3  19   65.35    3.53
  -3 -12  19   68.74    2.67
  12   3  19   70.13    2.67
 -12   3  21   40.26    3.23
 -12   3  23   43.78    3.45
 -12   3  25   24.21    2.81
 -12   3  27   34.13    3.29
 -12   3  29   27.80    2.99
 -12  -3  29   28.02    3.38
   4 -12 -30   13.40    2.54
  -4 -12 -28   13.53    2.76
   4 -12 -28   10.67    2.37
 -12  -4 -26    3.41    2.17
   4 -12 -26    0.22    1.59
  -4 -12 -26    2.23    1.93
 -12  -4 -24   18.58    2.91
  -4 -12 -24   14.68    2.65
 -12  -4 -22   34.77    3.59
  -4 -12 -22   33.77    3.54
 -12  -4 -20   12.48    2.47
  -4 -12 -20   11.90    2.21
 -12  -4 -18    7.02    2.04
  -4 -12 -18    5.98    1.80
 -12  -4 -16   14.46    2.27
 -12  -4 -14   32.90    2.97
   4 -12 -14   31.83    1.90
   4 -12 -12   68.27    2.69
  -4 -12 -12   67.64    1.29
 -12  -4 -12   68.41    4.03
 -12  -4 -12   72.30    2.74
   4 -12 -10   42.15    2.14
 -12  -4 -10   38.32    2.87
  -4 -12 -10   43.60    1.50
 -12  -4 -10   43.02    2.12
 -12  -4  -8   34.83    1.96
   4 -12  -8   32.50    1.96
 -12  -4  -8   34.08    2.65
 -12  -4  -6   15.63    1.42
 -12   4  -6   15.86    1.79
   4 -12  -6   15.20    1.50
 -12  -4  -6   15.72    1.90
  12   4  -6   12.96    1.02
  12  -4  -6   12.55    1.57
 -12  -4  -4  231.97    5.08
 -12   4  -4  232.38    5.75
   4 -12  -4  229.63    5.26
 -12  -4  -4  227.35    5.63
  12  -4  -4  229.26    5.87
  12   4  -4  220.89    4.51
 -12  -4  -2   32.47    2.15
   4 -12  -2   33.24    2.22
 -12   4  -2   31.57    2.29
 -12  -4  -2   35.77    2.22
  12  -4  -2   35.13    2.41
  12   4  -2   30.94    1.91
 -12   4   0    0.84    1.00
   4 -12   0    0.85    0.88
 -12  -4   0    2.90    0.99
  12  -4   0    0.78    0.84
  12   4   0    0.38    0.68
 -12   4   2   35.36    2.45
  12  -4   2   32.83    2.29
  12   4   2   29.68    2.10
 -12  -4   2   32.96    2.28
 -12   4   4  224.03    5.79
  12  -4   4  229.61    5.80
  12  -4   4  225.26    5.47
 -12  -4   4  230.42    5.84
  12   4   4  226.58    5.92
  12  -4   6   14.88    1.65
 -12   4   6   16.36    1.81
  12  -4   6   15.81    1.76
 -12  -4   6   14.25    1.77
  12   4   6   13.86    1.71
 -12   4   8   29.58    2.34
  12  -4   8   32.65    2.36
  12  -4   8   34.39    2.49
  12   4   8   30.49    2.49
  12  -4  10   40.72    2.60
 -12   4  10   39.12    2.74
 -12   4  12   61.36    3.43
  12  -4  12   65.34    3.38
  12  -4  14   31.87    2.48
 -12   4  14   27.74    2.51
 -12   4  16   15.59    2.12
  -4 -12  16   16.49    1.27
  12  -4  16   15.10    1.87
 -12   4  18    6.54    1.55
  -4 -12  18    6.79    0.94
 -12   4  20   10.00    1.90
 -12   4  22   32.08    2.95
 -12   4  24   13.25    2.15
 -12   4  26    0.55    1.33
 -12   4  28   11.32    2.21
   5 -12 -29    2.50    1.70
 -12  -5 -27    3.36    2.25
   5 -12 -27   -0.20    1.56
  -5 -12 -27    1.61    1.95
 -12  -5 -25    7.50    2.32
  -5 -12 -25    4.82    2.03
 -12  -5 -23   10.00    2.42
  -5 -12 -23    9.47    2.31
 -12  -5 -21    3.86    1.88
  -5 -12 -21    2.68    1.70
 -12  -5 -19    7.03    2.04
  -5 -12 -19    4.74    1.68
 -12  -5 -17    5.16    1.83
  -5 -12 -17    2.66    1.54
 -12  -5 -15   28.81    2.95
  -5 -12 -15   24.73    2.72
 -12  -5 -13   13.65    1.26
 -12  -5 -13   15.99    2.27
   5 -12 -13   14.31    1.41
   5 -12 -11   83.47    3.09
 -12  -5 -11   75.00    4.14
  -5 -12 -11   78.44    1.73
 -12  -5 -11   77.41    2.70
 -12  -5  -9   29.72    1.80
   5 -12  -9   29.19    1.92
 -12  -5  -9   25.47    2.48
   5 -12  -7   55.90    2.67
 -12  -5  -7   54.95    2.45
 -12  -5  -7   52.38    3.15
  12  -5  -7   55.20    3.13
 -12  -5  -5   61.00    2.66
 -12   5  -5   60.88    3.19
   5 -12  -5   62.77    2.86
 -12  -5  -5   63.63    3.25
  12  -5  -5   65.85    3.28
 -12  -5  -3  127.61    3.93
 -12   5  -3  126.39    4.46
   5 -12  -3  131.88    4.23
 -12  -5  -3  129.66    4.31
  12  -5  -3  132.17    4.52
  12  -5  -1   63.86    3.16
   5 -12  -1   60.25    3.02
 -12   5  -1   57.68    3.10
 -12  -5  -1   64.39    2.89
 -12  -5  -1   60.17    2.85
  12  -5   1   63.76    3.17
 -12   5   1   60.52    3.18
   5 -12   1   60.37    3.22
 -12  -5   1   65.75    2.63
  12   5   1   57.73    2.80
 -12  -5   1   58.47    2.94
 -12   5   3  129.38    4.58
   5 -12   3  126.61    4.74
  12  -5   3  134.74    4.56
 -12  -5   3  132.58    4.46
  12   5   3  127.97    4.38
  12  -5   5   63.82    3.22
 -12   5   5   63.94    3.29
  12   5   5   61.51    3.24
  12  -5   7   54.05    3.05
 -12   5   7   54.97    3.10
  12  -5   7   59.21    3.13
  12   5   7   53.85    3.10
 -12   5   9   28.66    2.38
  12  -5   9   28.51    2.28
 -12   5  11   71.45    3.63
  12  -5  11   77.64    3.75
 -12   5  13   12.80    1.81
 -12   5  15   23.21    2.35
 -12   5  17    4.37    1.42
  -5 -12  17    4.32    0.77
 -12   5  19    6.13    1.52
 -12   5  21    3.92    1.48
 -12   5  23    9.13    1.84
 -12   5  25    2.46    1.37
 -12   5  27    1.42    1.48
   6 -12 -30   10.74    2.50
   6 -12 -28    0.89    1.52
 -12  -6 -26    5.77    2.35
  -6 -12 -26    4.36    2.11
 -12  -6 -24    7.43    2.42
  -6 -12 -24    8.68    2.50
 -12  -6 -22   89.02    5.45
  -6 -12 -22   86.41    5.54
 -12  -6 -20   12.83    2.59
  -6 -12 -20   11.60    2.24
 -12  -6 -18    4.01    1.69
  -6 -12 -18    2.05    1.48
 -12  -6 -16    4.08    1.71
  -6 -12 -16    3.09    1.45
 -12  -6 -14  119.84    5.42
  -6 -12 -14  120.10    5.56
   6 -12 -14  118.46    3.94
   6 -12 -12   26.09    1.92
 -12  -6 -12   25.75    1.58
  -6 -12 -12   21.39    0.70
 -12  -6 -12   23.93    2.59
  -6 -12 -12   26.89    0.76
   6 -12 -10   31.23    2.09
 -12  -6 -10   26.78    2.64
 -12  -6 -10   30.98    1.79
 -12  -6  -8    5.04    0.92
   6 -12  -8    5.22    1.06
 -12  -6  -8    3.93    1.23
   6 -12  -6   66.71    2.93
 -12  -6  -6   61.32    2.58
 -12  -6  -6   52.68    3.08
  12  -6  -6   57.87    3.07
  12  -6  -4   22.89    2.03
 -12  -6  -4   24.42    1.83
 -12   6  -4   23.04    2.15
   6 -12  -4   25.61    2.00
 -12  -6  -4   22.64    2.02
  12  -6  -2  101.19    4.02
 -12   6  -2   98.97    4.18
   6 -12  -2  101.28    3.94
 -12  -6  -2   89.85    3.59
 -12  -6  -2   95.72    3.48
  12  -6   0   20.21    1.88
 -12   6   0   21.13    2.03
   6 -12   0   21.10    1.91
 -12  -6   0   17.83    1.61
 -12  -6   0   18.85    1.72
  12  -6   2  102.32    4.09
 -12  -6   2   96.20    3.13
   6 -12   2   96.01    4.11
 -12   6   2   90.70    3.94
  12  -6   4   24.82    2.12
   6 -12   4   25.77    2.31
 -12   6   4   23.47    2.13
  12  -6   6   62.31    3.26
 -12   6   6   60.11    3.23
  12  -6   8    6.35    1.37
 -12   6   8    6.40    1.47
 -12   6  10   29.06    2.49
 -12   6  12   26.07    2.41
 -12   6  14  109.97    4.69
 -12   6  16    4.50    1.45
  -6 -12  16    5.51    0.71
 -12   6  18    0.80    1.08
  -6  12  20   10.18    1.47
 -12   6  20   10.55    1.83
 -12   6  22   79.17    4.37
 -12   6  24    8.11    1.84
 -12   6  26    4.37    1.64
   7 -12 -29   22.84    3.06
 -12  -7 -25   28.83    3.54
  -7 -12 -25   31.50    3.75
 -12  -7 -23   69.23    5.04
  -7 -12 -23   71.27    5.16
 -12  -7 -21   47.34    4.15
  -7 -12 -21   43.10    4.05
 -12  -7 -19   88.53    5.16
  -7 -12 -19   83.47    5.17
 -12  -7 -17   53.10    3.98
  -7 -12 -17   57.05    4.13
 -12  -7 -15  128.37    5.81
  -7 -12 -15  128.51    5.94
 -12  -7 -13   74.74    2.42
 -12  -7 -13   73.34    4.35
  -7 -12 -13   73.61    4.37
   7 -12 -13   74.13    3.24
   7 -12 -11  161.38    4.75
 -12  -7 -11  162.10    3.78
 -12  -7 -11  154.47    5.93
  -7 -12 -11  165.83    2.68
  -7 -12 -11  153.48    5.96
   7 -12  -9  129.89    4.27
 -12  -7  -9  124.49    3.42
 -12  -7  -9  112.83    4.88
   7 -12  -7  158.17    4.65
 -12  -7  -7  164.56    4.16
 -12  -7  -7  147.21    5.36
   7 -12  -5   98.05    3.81
 -12  -7  -5   98.92    3.41
 -12  -7  -5   92.77    4.05
 -12   7  -3  193.29    5.84
   7 -12  -3  201.32    5.47
 -12  -7  -3  180.18    5.30
 -12  -7  -3  198.31    4.94
  12  -7  -1  164.66    5.19
   7 -12  -1  160.29    5.12
 -12   7  -1  162.21    5.31
 -12  -7  -1  150.37    4.49
 -12  -7  -1  162.41    4.73
  12  -7   1  164.94    5.21
 -12  -7   1  157.88    4.34
 -12   7   1  154.90    5.21
   7 -12   1  157.34    5.17
 -12  -7   3  194.64    4.31
 -12   7   3  192.50    5.72
   7 -12   3  195.71    5.97
 -12  -7   5  100.03    2.69
 -12   7   5   93.98    4.15
 -12   7   7  159.19    5.45
 -12   7   9  117.89    4.72
 -12   7  11  151.24    5.35
 -12   7  13   71.86    3.82
 -12   7  15  116.59    4.94
  -7 -12  15  131.80    2.38
  -7  12  15  106.92    4.29
 -12   7  17   54.74    3.52
  -7  12  17   55.44    3.15
 -12   7  19   77.26    4.23
  -7  12  19   81.26    3.79
 -12   7  21   41.68    3.24
  -7  12  21   40.89    2.73
 -12   7  23   61.63    3.94
 -12   7  25   24.14    2.67
 -12   7  27   31.86    3.10
  -8 -12 -24  143.64    7.30
 -12  -8 -24  143.38    7.22
 -12  -8 -22   17.90    2.89
  -8 -12 -22   14.89    2.67
 -12  -8 -20  221.37    8.25
  -8 -12 -20  229.87    8.64
 -12  -8 -18   21.64    2.80
  -8 -12 -18   21.87    2.96
 -12  -8 -16  221.51    7.85
  -8 -12 -16  237.12    8.00
 -12  -8 -14   10.60    0.95
 -12  -8 -14   10.37    2.05
   8 -12 -14   10.65    1.48
  -8 -12 -14   10.68    2.02
  -8 -12 -12  495.12    3.99
 -12  -8 -12  503.92    6.17
 -12  -8 -12  456.88   10.34
   8 -12 -12  484.42    8.42
  -8 -12 -12  476.35   10.74
 -12  -8 -10   76.68    2.61
   8 -12 -10   72.47    3.27
 -12  -8 -10   64.66    3.95
  -8 -12 -10   68.80    4.08
   8 -12  -8  578.18    9.09
 -12  -8  -8  579.11    7.48
 -12  -8  -8  540.35   10.31
  -8 -12  -8  551.53   10.61
 -12  -8  -6   20.26    1.62
   8 -12  -6   19.38    1.86
 -12  -8  -6   21.42    2.30
   8 -12  -4  458.52    8.29
 -12  -8  -4  399.78    8.13
 -12  -8  -4  423.87    7.08
   8 -12  -2   63.15    3.23
 -12   8  -2   48.77    3.13
 -12  -8  -2   55.57    2.92
 -12  -8  -2   63.45    2.98
 -12  -8   0  722.25    9.78
   8 -12   0  795.29   11.51
 -12   8   0  789.85   11.75
 -12  -8   2   56.16    2.58
 -12   8   2   61.95    3.37
 -12  -8   4  421.93    6.22
 -12   8   4  407.30    8.35
 -12  -8   6   22.77    1.35
 -12   8   6   20.25    2.18
 -12   8   8  535.71    9.91
 -12   8  10   67.80    3.72
 -12   8  12  442.92    9.20
  -8  12  12  468.90    9.03
  -8  12  14   10.51    1.63
 -12   8  14   10.20    1.82
  -8  12  16  242.59    6.44
 -12   8  16  206.56    6.51
 -12   8  18   22.74    2.50
  -8  12  18   23.09    2.20
  -8  12  20  217.11    6.16
 -12   8  20  195.51    6.59
  -8  12  22   16.97    1.93
 -12   8  22   15.43    2.22
 -12   8  24  129.96    5.58
 -12   8  26    2.65    1.46
 -12  -9 -23    1.75    1.84
  -9 -12 -23    4.48    2.16
 -12  -9 -21    4.20    1.90
  -9 -12 -21    9.18    2.30
 -12  -9 -19   10.93    2.29
  -9 -12 -19   12.59    2.54
 -12  -9 -17   12.96    2.33
  -9 -12 -17   15.23    2.60
 -12  -9 -15   19.35    2.68
  -9 -12 -15   15.74    2.45
 -12  -9 -13   47.56    1.82
  -9 -12 -13   39.72    0.84
 -12  -9 -13   48.35    3.76
  -9 -12 -13   44.24    3.54
  -9 -12 -11   31.69    1.45
 -12  -9 -11   33.48    1.82
 -12  -9 -11   28.50    2.90
  -9 -12 -11   30.93    3.00
 -12  -9  -9   62.03    2.48
 -12  -9  -9   60.56    3.86
  -9 -12  -9   59.88    3.85
 -12  -9  -7   98.09    3.30
 -12  -9  -7   97.20    4.47
  -9 -12  -7   95.50    4.62
 -12  -9  -5   69.27    3.69
  -9 -12  -5   73.18    3.89
 -12  -9  -5   70.86    3.00
 -12  -9  -3   60.94    3.31
 -12  -9  -3   61.79    2.96
  -9 -12  -3   57.86    3.27
 -12  -9  -1  122.82    4.33
  -9 -12  -1  130.26    4.64
 -12   9   1  128.10    5.08
 -12  -9   1  124.35    4.14
 -12   9   3   58.95    3.54
 -12  -9   3   59.21    2.69
 -12   9   5   68.66    3.70
 -12  -9   5   72.07    2.63
 -12   9   7   96.12    4.36
 -12  -9   7  101.47    2.61
 -12   9   9   55.84    3.44
 -12   9  11   29.51    2.69
  -9  12  11   27.31    2.48
  -9 -12  11   31.58    1.50
  -9  12  13   43.56    3.00
 -12   9  13   48.14    3.33
  -9 -12  13   47.17    1.30
  -9  12  15   17.68    2.09
 -12   9  15   14.74    2.13
  -9  12  17   15.54    1.99
 -12   9  17   13.57    2.07
  -9  12  19   12.51    1.78
 -12   9  19   10.20    1.89
 -12   9  21    5.76    1.71
  -9  12  21    6.91    1.58
 -12   9  23    3.36    1.50
 -12   9  25    1.13    1.38
 -12 -10 -22   68.84    5.09
 -10 -12 -22   64.81    4.99
 -12 -10 -20    0.02    1.96
 -10 -12 -20    2.19    1.92
 -10 -12 -18  155.99    7.14
 -12 -10 -18  159.54    7.11
 -12 -10 -16    3.96    1.89
 -10 -12 -16    1.54    1.72
 -12 -10 -14  103.92    2.29
 -12 -10 -14   97.41    5.31
 -10 -12 -14  101.08    5.40
 -12 -10 -12    2.94    0.69
 -10 -12 -12    1.89    0.48
 -10 -12 -12    3.95    1.66
 -12 -10 -12    2.01    1.52
 -12 -10 -10   76.51    2.61
 -12 -10 -10   65.50    4.06
 -10 -12 -10   66.50    4.16
 -10 -12 -10   82.15    2.52
 -12 -10  -8    3.49    0.81
 -10 -12  -8    3.97    1.50
 -12 -10  -8    5.61    1.70
 -12 -10  -6  124.10    5.09
 -10 -12  -6  123.93    5.19
 -12 -10  -6  128.43    3.87
 -12 -10  -4    2.27    1.28
 -10 -12  -4   -1.22    1.32
 -12 -10  -4   -1.19    1.04
 -12 -10  -2  113.57    4.43
 -10 -12  -2  113.63    4.56
 -12 -10   0    7.27    1.32
 -10 -12   0    9.00    1.53
 -12  10   2  115.59    4.93
 -12 -10   2  113.04    3.90
 -10 -12   2  122.40    4.30
 -12  10   4    0.26    1.16
 -12 -10   4    1.06    0.80
 -10 -12   4   -0.04    0.82
 -12  10   6  121.60    4.99
 -12 -10   6  129.02    3.41
 -10 -12   6  126.10    3.88
 -10  12   8    3.17    1.33
 -12  10   8    4.94    1.51
 -12 -10   8    7.17    0.86
 -10 -12   8    4.64    0.84
 -12  10  10   62.01    3.61
 -10  12  10   72.98    3.92
 -10 -12  10   73.26    2.29
 -12  10  12    2.45    1.31
 -10  12  12    1.95    1.26
 -10 -12  12    3.20    0.46
 -10  12  14   98.80    4.51
 -12  10  14   90.74    4.45
 -10  12  16    0.37    1.20
 -12  10  16    0.70    1.20
 -10  12  18  133.61    5.28
 -12  10  18  135.53    5.65
 -12  10  20    2.02    1.47
 -10  12  20    2.63    1.34
 -10  12  22   60.74    3.63
 -12  10  22   60.79    3.92
 -12  10  24   -0.38    1.32
 -12 -11 -23   -0.64    1.97
 -11 -12 -23    3.26    2.19
 -12 -11 -21   28.47    3.58
 -11 -12 -21   29.62    3.69
 -12 -11 -19   10.18    2.48
 -11 -12 -19    7.29    2.23
 -12 -11 -17   56.45    4.43
 -11 -12 -17   55.54    4.41
 -12 -11 -15    6.43    2.12
 -11 -12 -15    5.77    2.00
 -11 -12 -13   43.44    1.43
 -12 -11 -13   47.56    1.74
 -12 -11 -13   46.78    3.85
 -11 -12 -13   48.34    3.90
 -12 -11 -11   15.67    1.22
 -11 -12 -11   15.29    1.14
 -12 -11 -11   14.92    2.45
 -11 -12 -11   16.48    2.50
 -12 -11  -9  118.51    3.45
 -12 -11  -9  110.66    5.30
 -11 -12  -9  112.90    5.37
 -11 -12  -9  118.27    3.36
 -12 -11  -7   41.76    3.27
 -11 -12  -7   40.55    3.20
 -12 -11  -7   40.29    2.22
 -12 -11  -5   66.39    3.88
 -12 -11  -5   60.82    2.89
 -11 -12  -5   61.59    3.74
 -12 -11  -3   58.62    3.51
 -11 -12  -3   61.26    3.53
 -12 -11  -1   77.42    3.78
 -11 -12  -1   83.18    3.91
 -12 -11   1   83.77    3.75
 -11 -12   1   80.18    3.69
 -12 -11   3   59.45    2.94
 -11 -12   3   60.03    3.01
 -12  11   5   59.21    3.75
 -12 -11   5   64.24    2.82
 -11 -12   5   60.78    2.89
 -11  12   7   29.03    2.73
 -12  11   7   40.49    3.14
 -12 -11   7   41.37    1.97
 -11 -12   7   42.38    2.20
 -11  12   9  106.36    4.86
 -12  11   9  108.52    4.89
 -11 -12   9  114.69    2.99
 -12 -11   9  113.92    2.57
 -12  11  11   14.28    2.12
 -11  12  11   14.30    2.06
 -11 -12  11   14.01    0.81
 -12  11  13   42.32    3.16
 -11  12  13   44.26    3.29
 -12  11  15    4.97    1.50
 -11  12  15    3.88    1.57
 -11  12  17   49.34    3.44
 -12  11  17   51.96    3.53
 -11  12  19    8.13    1.76
 -12  11  19    7.56    1.79
 -12  11  21   27.33    2.74
 -11  12  21   25.48    2.62
 -12  11  23    2.08    1.44
 -12 -12 -22    2.32    2.01
 -12 -12 -20  105.70    6.28
 -12 -12 -18    2.69    2.00
 -12 -12 -16  180.22    7.58
 -12 -12 -14    2.71    1.80
 -12 -12 -12  100.29    2.68
 -12 -12 -12   88.35    5.08
 -12 -12 -10   -1.35    0.82
 -12 -12 -10    0.78    1.38
 -12 -12  -8  365.95    6.37
 -12 -12  -8  344.86    9.16
 -12 -12  -6   -1.85    1.14
 -12 -12  -6    1.84    1.37
 -12 -12  -4  138.81    5.51
 -12 -12  -2   -0.32    1.14
 -12 -12   0  233.70    6.40
 -12 -12   2   -0.01    0.97
 -12 -12   4  141.67    4.43
 -12  12   6   -0.79    1.34
 -12 -12   6    0.48    0.79
 -12  12   8  331.96    8.70
 -12 -12   8  351.36    5.52
 -12  12  10   -0.81    1.45
 -12 -12  10    0.10    0.46
 -12  12  12   90.38    4.56
 -12  12  14    1.63    1.45
 -12  12  16  157.56    6.07
 -12  12  18    0.26    1.26
 -12  12  20   87.96    4.68
 -12  12  22   -0.63    1.23
   0 -13 -27    1.15    1.64
   0 -13 -25   -0.42    1.68
   0 -13 -23   -1.86    1.83
   0 -13 -13    0.33    0.48
 -13   0 -11   -0.43    1.00
   0 -13 -11    1.01    0.62
  13   0  -9    1.50    0.73
   0 -13  -9    0.33    0.60
 -13   0  -9    0.44    0.87
  13   0  -7    1.28    0.66
   0 -13  -7    0.15    0.60
 -13   0  -7    0.35    0.84
  13   0  -5    0.18    0.67
 -13   0  -5   -0.27    0.88
  13   0  -3    0.71    0.69
 -13   0  -3    0.83    1.00
 -13   0  -1    0.04    0.88
  13   0  -1    0.02    0.72
 -13   0   1    0.79    1.04
  13   0   1    0.07    0.88
 -13   0   3    0.36    0.97
  13   0   3   -0.23    0.90
  13   0   3    0.63    0.84
 -13   0   5    1.10    1.06
  13   0   5   -0.03    0.74
  13   0   5   -0.47    1.10
 -13   0   7   -1.45    1.20
  13   0   7    0.55    0.80
  13   0   7    1.14    1.14
  13   0   9   -0.18    0.79
 -13   0   9    0.33    1.17
 -13   0  11   -1.55    1.29
  13   0  11    1.28    0.88
  13   0  13   -0.52    0.83
 -13   0  13    0.14    1.17
  13   0  15    0.74    0.83
 -13   0  15   -0.92    1.33
  13   0  17   -0.30    0.83
 -13   0  17    0.42    1.24
  13   0  19    0.15    0.81
 -13   0  19   -0.30    1.45
   0 -13  19    0.03    0.83
 -13   0  21   -0.36    1.34
 -13   0  23    0.17    1.36
 -13   0  25    0.44    1.45
 -13   0  27   -1.09    1.56
 -13   0  29    1.64    1.59
  -1 -13 -28   -0.78    1.89
   1 -13 -28    0.91    1.64
  -1 -13 -26    9.14    2.43
   1 -13 -26   11.13    2.37
   1 -13 -24    1.57    1.56
  -1 -13 -24    0.85    1.60
  -1 -13 -22   15.51    2.55
  13   1 -14   13.97    0.84
   1 -13 -14   17.83    1.20
  -1 -13 -14   15.97    0.90
  -1 -13 -12    2.89    0.63
   1 -13 -12    2.56    0.70
  13   1 -12    2.26    0.59
   1 -13 -10   14.37    1.22
  13   1 -10   13.25    1.10
 -13  -1 -10   13.22    1.49
  -1 -13 -10   13.53    1.07
 -13   1 -10   14.90    1.72
  13   1  -8    3.76    0.77
  -1 -13  -8    3.56    0.79
   1 -13  -8    3.91    0.85
 -13  -1  -8    3.65    1.05
 -13   1  -8    4.15    1.14
  13   1  -6    4.60    0.80
 -13   1  -6    4.65    1.15
 -13  -1  -6    6.51    1.23
   1 -13  -6    5.42    0.92
  13  -1  -4    4.44    1.03
  13   1  -4    3.04    0.78
   1 -13  -4    2.18    0.76
 -13  -1  -4    4.13    1.13
 -13   1  -4    2.81    1.02
 -13  -1  -2    0.49    0.94
 -13   1  -2    1.44    1.00
  13   1  -2    0.53    0.68
  13  -1  -2    1.68    0.96
 -13  -1   0    5.47    1.25
 -13   1   0    3.73    1.21
  13  -1   0    4.52    1.12
  13   1   0    3.52    0.87
  13  -1   0    4.15    1.12
  13  -1   2   -0.31    0.82
 -13   1   2    0.17    0.95
 -13  -1   2    0.17    0.92
  13   1   2    0.31    0.86
  13  -1   2    0.45    0.87
 -13   1   4    2.47    1.12
 -13  -1   4    2.23    1.12
  13  -1   4    3.88    1.05
  13  -1   4    2.40    0.96
  13   1   4    3.89    1.17
 -13   1   6    3.93    1.22
  13  -1   6    5.35    1.16
 -13  -1   6    4.72    1.40
  13  -1   6    4.35    1.07
  13   1   6    5.03    1.05
  13   1   6    5.72    1.24
  13   1   8    3.03    0.93
 -13  -1   8    1.81    1.07
 -13   1   8    3.03    1.15
  13  -1   8    3.88    1.07
  13   1   8    3.80    1.26
 -13   1  10   11.74    1.76
 -13  -1  10   12.54    1.76
  13  -1  10   13.28    1.57
  13   1  10   10.94    1.42
  13  -1  12    1.54    0.94
  13   1  12    1.41    0.80
 -13  -1  12    0.27    1.22
 -13   1  12    0.65    1.11
 -13  -1  14   10.71    1.80
  13   1  14   12.80    1.49
 -13   1  14   10.24    1.71
  13  -1  14   13.98    1.62
  13  -1  16    1.42    0.87
 -13  -1  16    1.59    1.23
 -13   1  16    0.84    1.19
  13   1  16    2.40    0.93
  13  -1  18   16.81    1.77
  13   1  18   17.10    1.65
 -13   1  18   16.81    2.30
 -13  -1  18   19.22    2.48
   1 -13  18   21.10    1.92
  -1 -13  18   19.29    1.72
 -13  -1  20    0.22    1.29
  13  -1  20    1.79    1.03
 -13   1  20   -0.20    1.39
 -13  -1  22   12.78    2.25
 -13   1  22   13.01    2.20
 -13  -1  24    2.18    1.60
 -13   1  24   -2.24    1.67
 -13  -1  26   11.83    2.44
 -13   1  26   12.28    2.30
 -13  -1  28    1.30    1.78
 -13   1  28    2.25    1.64
 -13  -1  30    6.56    2.10
 -13   1  30    6.82    2.07
   2 -13 -29   28.42    3.54
  -2 -13 -27    1.64    1.85
   2 -13 -27    1.54    1.75
   2 -13 -25   31.90    3.48
  -2 -13 -25   35.41    3.79
  -2 -13 -23    1.68    1.74
 -13  -2 -21   79.26    5.05
  -2 -13 -21   82.07    5.02
 -13  -2 -19    7.24    2.09
 -13  -2 -17   81.73    4.63
 -13  -2 -15    5.01    1.79
   2 -13 -15    2.46    0.70
  -2 -13 -13  101.36    2.04
   2 -13 -13  105.40    3.03
 -13  -2 -13   96.32    4.73
  13   2 -13   90.92    1.52
   2 -13 -11    0.76    0.66
 -13  -2 -11    0.10    0.82
  -2 -13 -11    1.22    0.56
  13   2 -11    1.24    0.48
   2 -13  -9  100.82    3.15
  13   2  -9  107.54    2.77
 -13   2  -9   96.55    3.95
  -2 -13  -9  100.02    2.80
 -13  -2  -9   98.91    3.51
  13   2  -7    7.02    1.00
   2 -13  -7    5.99    0.99
 -13  -2  -7    6.00    1.14
 -13   2  -7    4.45    1.14
 -13  -2  -5   44.01    2.50
   2 -13  -5   39.12    2.24
 -13   2  -5   39.21    2.51
  13   2  -5   41.83    2.13
 -13   2  -3   10.18    1.52
   2 -13  -3    8.24    1.31
 -13  -2  -3    9.48    1.40
  13   2  -3    9.73    1.23
 -13  -2  -1   37.58    2.45
 -13   2  -1   40.24    2.59
  13  -2  -1   42.23    2.38
  13   2  -1   39.10    2.31
  13  -2  -1   39.71    2.64
 -13  -2   1   38.08    2.48
 -13   2   1   38.38    2.64
  13  -2   1   43.67    2.50
  13   2   1   39.03    2.40
  13  -2   1   38.83    2.53
 -13   2   3    9.57    1.53
  13  -2   3    9.97    1.44
 -13  -2   3   10.13    1.56
  13  -2   3   10.15    1.43
  13   2   3    9.73    1.48
 -13   2   5   43.01    2.79
  13  -2   5   44.53    2.67
  13   2   5   43.84    2.82
  13  -2   5   42.57    2.66
 -13  -2   5   43.23    2.81
  13  -2   7    6.34    1.28
 -13  -2   7    4.55    1.26
 -13   2   7    4.12    1.24
  13  -2   7    5.15    1.20
  13   2   7    4.73    1.20
  13  -2   9  109.36    4.14
 -13   2   9  100.85    4.35
  13   2   9  102.98    3.76
 -13  -2   9   98.98    4.31
  13   2  11    0.31    0.75
 -13  -2  11   -0.31    1.16
 -13   2  11    0.30    1.16
  13  -2  11    0.82    0.80
 -13   2  13   92.90    4.38
  13  -2  13   93.42    3.93
 -13  -2  13   90.95    4.43
  13   2  13   92.96    3.51
 -13   2  15    1.26    1.19
  13   2  15    1.71    0.81
  13  -2  15    1.33    0.87
 -13  -2  15    2.51    1.45
 -13   2  17   79.77    4.34
  13  -2  17   74.54    3.65
 -13  -2  17   75.87    4.36
  13   2  17   78.14    3.16
  13  -2  19    3.72    1.32
 -13   2  19    3.37    1.55
  -2 -13  19    3.66    0.98
 -13  -2  19    3.45    1.51
 -13   2  21   76.01    4.47
 -13  -2  21   75.63    4.64
 -13   2  23   -0.63    1.43
 -13  -2  23   -1.31    1.71
 -13   2  25   31.72    3.25
 -13  -2  25   32.82    3.36
 -13   2  27    1.25    1.52
 -13  -2  27    0.41    1.58
 -13  -2  29   25.06    3.20
 -13   2  29   30.36    3.26
   3 -13 -28    0.78    1.66
 -13  -3 -26    2.40    2.23
   3 -13 -26   -0.54    1.72
  -3 -13 -26    0.50    2.77
 -13  -3 -24    6.03    2.33
  -3 -13 -24   -1.17    1.57
 -13  -3 -22    5.75    2.03
  -3 -13 -22    0.90    1.58
 -13  -3 -20    2.40    1.84
  -3 -13 -20   -0.11    1.52
 -13  -3 -18    4.27    1.86
 -13  -3 -16    2.13    1.72
   3 -13 -14    1.70    0.74
 -13  -3 -14    3.34    1.66
   3 -13 -12    4.06    0.89
  -3 -13 -12    2.15    0.47
 -13  -3 -12    1.22    0.85
 -13  -3 -12    5.15    1.91
   3 -13 -10    4.88    0.94
  -3 -13 -10    3.97    0.67
 -13  -3 -10    3.93    0.97
 -13  -3 -10    6.26    1.80
  13   3 -10    3.65    0.53
 -13   3  -8    2.36    1.13
   3 -13  -8    3.10    0.92
 -13  -3  -8    2.20    0.94
 -13  -3  -8    3.66    1.63
  13   3  -8    1.95    0.57
 -13  -3  -6    5.66    1.25
   3 -13  -6    4.64    1.04
 -13   3  -6    5.61    1.33
 -13  -3  -6    6.98    1.68
  13   3  -6    4.72    0.82
   3 -13  -4    2.20    0.88
 -13   3  -4    1.67    1.04
 -13  -3  -4    2.80    1.03
  13  -3  -4    2.68    1.04
  13   3  -4    2.55    0.80
   3 -13  -2    3.51    1.05
 -13   3  -2    4.45    1.28
  13  -3  -2    3.98    1.12
 -13  -3  -2    4.29    1.09
  13   3  -2    5.12    1.05
 -13   3   0    5.10    1.26
 -13  -3   0    4.40    1.14
  13  -3   0    5.08    1.18
  13   3   0    5.68    1.14
 -13  -3   2    4.93    1.30
  13  -3   2    5.26    1.18
 -13   3   2    5.67    1.34
  13  -3   2    7.00    1.27
  13   3   2    5.18    1.16
 -13  -3   4    2.50    1.09
  13  -3   4    2.37    0.97
 -13   3   4    2.55    1.09
  13  -3   4    3.42    1.16
  13   3   4    2.24    1.08
  13  -3   6    6.05    1.26
 -13  -3   6    5.44    1.39
 -13   3   6    4.69    1.28
  13  -3   6    5.28    1.21
  13   3   6    5.24    1.26
 -13   3   8    1.83    1.18
 -13  -3   8    1.40    1.14
  13  -3   8    3.43    1.13
  13   3   8    1.95    1.07
  13  -3  10    3.88    1.19
 -13   3  10    2.43    1.29
 -13  -3  10    2.58    1.21
  13  -3  12    2.02    1.15
 -13   3  12    1.46    1.13
 -13  -3  12   -0.12    1.38
  13  -3  14    1.03    1.01
 -13   3  14   -0.41    1.27
 -13  -3  14   -0.85    1.43
 -13   3  16    0.14    1.22
  13  -3  16    1.30    1.08
  13   3  16   -0.84    0.83
 -13   3  18    3.13    1.43
  -3 -13  18    3.57    0.91
  13   3  18    1.41    0.68
 -13   3  20    0.97    1.33
 -13   3  22   -0.22    1.41
 -13   3  24    0.68    1.45
 -13  -3  24   -0.41    1.65
 -13   3  26   -1.21    1.57
 -13  -3  26   -0.12    1.65
 -13   3  28   -0.01    1.43
 -13  -3  28    3.92    1.97
 -13   3  30    0.89    1.54
   4 -13 -29    3.91    1.85
   4 -13 -27   -1.19    1.83
 -13  -4 -25   25.80    3.40
  -4 -13 -25   21.79    3.27
 -13  -4 -23   10.05    2.53
  -4 -13 -23    7.51    2.19
 -13  -4 -21   23.11    3.08
  -4 -13 -21   22.48    2.99
 -13  -4 -19   18.69    2.84
  -4 -13 -19   15.44    2.47
 -13  -4 -17   52.00    3.92
 -13  -4 -15    5.15    1.95
   4 -13 -15    1.02    0.68
   4 -13 -13   78.31    2.96
 -13  -4 -13   76.75    4.35
 -13  -4 -13   69.58    2.84
   4 -13 -11    2.94    0.84
 -13  -4 -11    4.13    1.60
  -4 -13 -11    2.95    0.55
 -13  -4 -11    1.95    0.86
   4 -13  -9   46.66    2.36
 -13  -4  -9   45.14    2.42
 -13  -4  -9   43.52    3.09
 -13  -4  -7   20.91    1.74
   4 -13  -7   19.03    1.62
 -13   4  -7   18.31    1.95
 -13  -4  -7   21.69    2.25
  13   4  -7   18.70    1.22
 -13  -4  -5   86.89    3.30
   4 -13  -5   87.61    3.39
 -13   4  -5   84.65    3.82
 -13  -4  -5   88.44    3.79
  13   4  -5   85.79    2.90
 -13  -4  -3   27.41    2.04
   4 -13  -3   26.01    2.07
 -13   4  -3   27.18    2.24
 -13  -4  -3   33.47    2.42
  13   4  -3   27.76    1.81
  13  -4  -3   26.76    2.22
   4 -13  -1   34.71    2.45
 -13   4  -1   34.50    2.51
 -13  -4  -1   31.69    2.24
  13  -4  -1   35.09    2.46
  13   4  -1   32.32    2.09
 -13   4   1   35.52    2.53
   4 -13   1   31.80    2.41
  13  -4   1   33.85    2.40
 -13  -4   1   33.48    2.36
  13   4   1   31.35    2.19
  13  -4   3   27.97    2.24
 -13   4   3   26.00    2.27
  13  -4   3   31.31    2.24
 -13  -4   3   27.02    2.24
  13   4   3   26.50    2.17
 -13   4   5   88.23    3.93
  13  -4   5   90.49    3.86
  13  -4   5   95.08    3.87
 -13  -4   5   85.28    3.84
  13   4   5   86.66    3.97
  13  -4   7   18.43    1.86
 -13   4   7   15.61    1.89
 -13  -4   7   18.57    2.09
  13   4   7   20.30    2.09
  13  -4   9   48.38    2.94
 -13   4   9   42.42    2.90
 -13  -4   9   42.45    3.02
  13  -4  11    2.68    1.20
 -13   4  11    3.05    1.31
 -13   4  13   71.79    3.85
 -13   4  15    1.57    1.31
 -13   4  17   48.67    3.43
  -4 -13  17   52.56    2.21
 -13   4  19    9.84    1.84
 -13   4  21   17.29    2.38
 -13   4  23    7.30    1.92
 -13   4  25   19.65    2.59
 -13   4  27    1.61    1.62
 -13   4  29    4.35    1.81
   5 -13 -28    0.05    1.74
  -5 -13 -26    1.34    1.78
 -13  -5 -24    1.84    1.88
  -5 -13 -24   -1.01    1.86
 -13  -5 -22    2.84    1.92
  -5 -13 -22    1.43    1.75
 -13  -5 -20    6.43    2.21
  -5 -13 -20    1.12    1.69
 -13  -5 -18    3.56    1.79
  -5 -13 -18    1.54    1.53
 -13  -5 -16    0.35    1.49
  -5 -13 -16   -2.07    1.65
   5 -13 -14    1.53    0.79
 -13  -5 -14    1.87    1.59
   5 -13 -12    1.98    0.88
 -13  -5 -12    1.89    1.51
 -13  -5 -12   -0.04    0.71
  -5 -13 -12    1.31    0.43
   5 -13 -10    6.55    1.13
 -13  -5 -10    4.27    1.51
 -13  -5 -10    5.66    1.05
 -13  -5  -8    1.87    1.26
   5 -13  -8    2.02    0.86
 -13  -5  -8    3.56    1.00
 -13  -5  -6    5.65    1.08
 -13  -5  -6    6.75    1.50
 -13   5  -6    3.83    1.23
   5 -13  -6    5.22    1.09
 -13  -5  -4    3.46    1.01
 -13   5  -4    5.37    1.39
   5 -13  -4    4.86    1.14
 -13  -5  -4    5.11    1.39
 -13  -5  -2    5.93    1.18
   5 -13  -2    4.94    1.13
 -13   5  -2    4.41    1.23
 -13  -5  -2   10.20    1.56
  13   5  -2    3.97    0.84
  13  -5   0    4.38    1.15
 -13  -5   0    4.28    1.11
   5 -13   0    3.75    1.03
 -13   5   0    4.59    1.34
 -13  -5   0   10.34    1.50
  13   5   0    3.44    0.91
   5 -13   2    5.17    1.22
 -13   5   2    4.27    1.29
  13  -5   2    5.65    1.30
 -13  -5   2    4.69    1.16
  13   5   2    3.23    0.88
 -13   5   4    4.44    1.28
  13  -5   4    4.55    1.26
 -13  -5   4    2.77    1.14
  13   5   4    3.98    1.11
 -13   5   6    5.62    1.50
  13  -5   6    4.37    1.15
  13   5   6    4.76    1.33
 -13   5   8    2.44    1.26
 -13   5  10    4.04    1.35
 -13   5  12    0.69    1.20
 -13   5  14    2.04    1.37
 -13   5  16    0.07    1.13
 -13   5  18    1.90    1.39
 -13   5  20    1.50    1.38
 -13   5  22    2.40    1.54
 -13   5  24    0.52    1.45
 -13   5  26    3.14    1.62
 -13   5  28    1.39    1.58
   6 -13 -29   10.43    2.39
 -13  -6 -25    9.17    2.43
  -6 -13 -25    6.88    2.45
 -13  -6 -23   68.20    4.97
  -6 -13 -23   60.86    4.84
 -13  -6 -21   40.84    3.92
  -6 -13 -21   33.65    3.55
 -13  -6 -19   99.64    5.62
  -6 -13 -19   95.13    5.61
 -13  -6 -17   11.24    2.24
  -6 -13 -17   10.86    2.23
 -13  -6 -15   77.09    4.68
  -6 -13 -15   81.93    4.79
   6 -13 -15   82.89    3.36
 -13  -6 -13   63.73    2.50
 -13  -6 -13   60.20    4.05
   6 -13 -13   63.07    2.92
   6 -13 -11  176.88    4.83
 -13  -6 -11  170.61    6.26
 -13  -6 -11  180.76    4.34
 -13  -6  -9   80.10    3.00
   6 -13  -9   85.83    3.40
 -13  -6  -9   71.04    4.02
 -13  -6  -7  121.90    3.73
   6 -13  -7  125.27    4.15
 -13  -6  -7  110.55    4.69
 -13  -6  -5   48.02    2.53
 -13  -6  -5   45.17    2.96
   6 -13  -5   55.15    2.94
 -13   6  -5   44.73    3.02
 -13  -6  -3  148.29    4.48
   6 -13  -3  153.69    4.89
 -13   6  -3  148.17    5.16
 -13  -6  -3  137.33    4.70
 -13   6  -1  153.62    5.18
   6 -13  -1  154.66    5.04
 -13  -6  -1  156.02    4.60
 -13  -6  -1  152.60    4.65
   6 -13   1  150.89    5.19
 -13   6   1  155.82    5.21
 -13  -6   1  154.15    4.18
 -13  -6   1  152.97    4.84
 -13   6   3  151.27    5.20
 -13  -6   3  148.39    4.97
 -13   6   5   46.78    3.08
 -13   6   7  110.29    4.63
 -13   6   9   75.92    3.96
 -13   6  11  170.78    5.85
 -13   6  13   57.05    3.50
 -13   6  15   76.75    4.15
 -13   6  17   11.34    1.93
 -13   6  19   89.36    4.60
 -13   6  21   35.33    3.12
 -13   6  23   52.09    3.76
 -13   6  25    8.09    1.92
 -13   6  27   27.93    3.06
 -13  -7 -24    7.13    2.40
  -7 -13 -24    7.72    2.30
 -13  -7 -22    7.58    2.31
  -7 -13 -22    5.56    2.18
 -13  -7 -20   12.67    2.43
  -7 -13 -20   12.07    2.47
 -13  -7 -18    3.36    1.71
  -7 -13 -18    2.82    1.61
 -13  -7 -16   10.50    2.13
  -7 -13 -16   12.89    2.26
   7 -13 -14    1.98    0.92
 -13  -7 -14    1.87    0.72
 -13  -7 -14    2.17    1.54
  -7 -13 -14   -0.78    1.66
   7 -13 -12   11.22    1.48
 -13  -7 -12   12.02    1.23
 -13  -7 -12    9.27    1.88
  -7 -13 -12    7.43    1.67
  -7 -13 -12   11.62    0.68
   7 -13 -10    4.54    1.13
 -13  -7 -10    3.15    1.44
 -13  -7 -10    4.72    0.99
 -13  -7  -8    5.95    1.07
   7 -13  -8    5.85    1.14
 -13  -7  -8    3.13    1.24
 -13  -7  -6    1.11    0.83
 -13  -7  -6    0.79    1.25
   7 -13  -6    1.66    0.91
 -13  -7  -4    2.41    0.95
 -13  -7  -4    1.51    1.03
   7 -13  -4    3.55    1.11
 -13   7  -4    1.99    1.18
 -13  -7  -2    0.32    0.89
   7 -13  -2    0.67    1.01
 -13   7  -2    1.29    1.31
 -13  -7  -2    0.34    1.04
 -13   7   0   -0.99    1.22
 -13  -7   0    0.60    0.87
 -13  -7   0   -1.17    1.07
 -13   7   2   -0.80    1.20
 -13  -7   2    0.61    0.81
 -13   7   4    2.22    1.25
 -13   7   6    0.10    1.15
 -13   7   8    5.25    1.54
 -13   7  10    3.46    1.35
 -13   7  12   10.23    1.79
 -13   7  14    1.79    1.33
 -13   7  16   11.69    1.94
 -13   7  18    3.14    1.34
 -13   7  20   12.68    2.15
 -13   7  22    4.66    1.67
 -13   7  24    5.79    1.84
 -13   7  26    2.02    1.48
 -13  -8 -23    9.69    2.49
  -8 -13 -23   11.41    2.73
 -13  -8 -21   25.91    3.28
  -8 -13 -21   24.25    3.26
 -13  -8 -19    7.38    2.05
  -8 -13 -19    6.26    2.06
 -13  -8 -17   25.04    2.96
  -8 -13 -17   30.06    3.27
 -13  -8 -15   11.74    2.21
  -8 -13 -15   12.85    2.26
   8 -13 -15   13.75    1.67
 -13  -8 -13   49.95    2.09
 -13  -8 -13   45.75    3.59
   8 -13 -13   52.33    2.96
  -8 -13 -13   50.32    3.84
   8 -13 -11    1.19    0.92
 -13  -8 -11    0.83    0.74
 -13  -8 -11   -1.34    1.60
  -8 -13 -11   -0.43    1.34
  -8 -13 -11    1.25    0.55
 -13  -8  -9   83.21    2.99
   8 -13  -9   81.51    3.61
 -13  -8  -9   71.09    4.06
  -8 -13  -9   76.69    4.34
   8 -13  -7    9.02    1.41
 -13  -8  -7   10.06    1.28
 -13  -8  -7    5.27    1.41
 -13  -8  -5   22.41    1.83
 -13  -8  -5   19.78    2.13
 -13   8  -3   14.19    1.98
 -13  -8  -3   15.68    1.75
 -13  -8  -3   19.41    1.79
 -13   8  -1   62.57    3.67
 -13  -8  -1   60.17    3.07
 -13  -8  -1   62.36    3.16
 -13  -8   1   64.66    2.98
 -13   8   1   63.28    3.62
 -13  -8   3   18.47    1.54
 -13   8   3   20.05    2.18
 -13  -8   5   24.65    1.57
 -13   8   5   23.57    2.39
 -13   8   7    8.61    1.85
 -13   8   9   74.42    4.01
 -13   8  11    2.48    1.40
 -13   8  13   48.87    3.38
 -13   8  15   12.89    2.04
 -13   8  17   24.99    2.62
 -13   8  19    7.26    1.79
 -13   8  21   23.39    2.68
  -8  13  21   17.37    2.06
 -13   8  23    8.38    1.90
 -13   8  25    0.56    1.51
 -13  -9 -22    8.10    2.35
  -9 -13 -22   12.22    2.74
 -13  -9 -20    2.28    1.90
  -9 -13 -20    3.71    2.12
 -13  -9 -18    7.97    2.07
  -9 -13 -18    6.95    2.15
 -13  -9 -16    0.52    1.86
  -9 -13 -16    1.99    1.62
 -13  -9 -14    7.63    0.91
 -13  -9 -14    7.03    1.85
  -9 -13 -14    7.82    2.03
  -9 -13 -12    6.60    0.72
 -13  -9 -12    5.91    0.92
 -13  -9 -12    3.41    1.64
  -9 -13 -12    5.20    1.68
 -13  -9 -10    7.49    1.11
 -13  -9 -10    3.24    1.39
  -9 -13 -10    7.34    0.93
  -9 -13 -10    5.22    1.71
 -13  -9  -8   12.87    1.42
 -13  -9  -8    9.49    1.88
  -9 -13  -8   10.17    1.89
 -13  -9  -6    2.39    0.92
 -13  -9  -6   -0.36    1.38
  -9 -13  -6    0.32    1.21
 -13  -9  -4   12.31    1.55
 -13  -9  -4    9.91    1.50
  -9 -13  -4   11.05    1.72
 -13  -9  -2    1.30    1.09
 -13  -9  -2    3.48    1.10
 -13   9   0   19.58    2.40
 -13  -9   0   20.32    1.87
 -13   9   2    4.20    1.49
 -13  -9   2    3.42    0.94
 -13   9   4   15.60    2.07
 -13  -9   4   15.79    1.47
 -13   9   6    1.94    1.25
 -13  -9   6    3.92    0.88
 -13   9   8   11.25    1.91
 -13   9  10    7.97    1.72
 -13   9  12    6.01    1.60
  -9 -13  12    4.38    0.70
 -13   9  14    7.36    1.81
  -9 -13  14    7.02    0.59
  -9  13  16    4.25    1.44
 -13   9  16    5.06    1.64
  -9  13  18    9.68    1.73
 -13   9  18    7.47    1.81
  -9  13  20    3.02    1.34
 -13   9  20    2.51    1.54
 -13   9  22    8.89    1.96
 -13   9  24    2.57    1.64
 -13 -10 -21    8.30    2.27
 -10 -13 -21    9.63    2.50
 -13 -10 -19   36.91    3.84
 -10 -13 -19   39.46    3.98
 -13 -10 -17   19.49    2.78
 -10 -13 -17   25.27    3.19
 -13 -10 -15   19.02    2.65
 -10 -13 -15   24.22    3.09
 -10 -13 -13   14.58    0.73
 -13 -10 -13   16.96    1.27
 -13 -10 -13   18.65    2.62
 -10 -13 -13   15.61    2.39
 -13 -10 -11   66.36    2.61
 -10 -13 -11   67.54    2.26
 -13 -10 -11   63.76    4.26
 -10 -13 -11   62.17    4.20
 -13 -10  -9   39.74    2.16
 -13 -10  -9   38.98    3.33
 -10 -13  -9   41.23    2.07
 -10 -13  -9   36.72    3.20
 -13 -10  -7   58.83    2.74
 -13 -10  -7   57.27    3.71
 -10 -13  -7   53.53    3.74
 -13 -10  -5   31.66    2.80
 -10 -13  -5   24.98    2.51
 -13 -10  -5   29.05    2.10
 -13 -10  -3   63.68    3.55
 -10 -13  -3   61.79    3.61
 -13 -10  -3   61.22    3.14
 -13 -10  -1   67.33    3.41
 -10 -13  -1   73.19    3.78
 -13  10   1   58.25    3.75
 -13 -10   1   71.66    3.33
 -10 -13   1   71.69    3.55
 -13  10   3   61.26    3.77
 -13 -10   3   62.36    2.89
 -10 -13   3   63.71    3.22
 -13  10   5   29.95    2.78
 -13 -10   5   29.25    1.86
 -10 -13   5   27.73    2.07
 -13  10   7   57.91    3.62
 -13 -10   7   59.85    2.17
 -10 -13   7   54.13    2.63
 -13  10   9   34.47    2.95
 -10 -13   9   39.01    2.04
 -13  10  11   57.77    3.69
 -10 -13  11   60.62    2.13
 -10  13  13   14.15    2.14
 -13  10  13   15.39    2.24
 -10 -13  13   16.61    0.79
 -10  13  15   19.24    2.31
 -13  10  15   17.81    2.41
 -10  13  17   19.68    2.31
 -13  10  17   22.27    2.67
 -10  13  19   32.60    2.86
 -13  10  19   30.46    3.04
 -13  10  21    7.80    1.82
 -10  13  21   10.69    1.84
 -13  10  23    9.87    2.10
 -13 -11 -22   -2.46    2.24
 -11 -13 -22    2.09    1.96
 -13 -11 -20    6.32    2.01
 -11 -13 -20    7.73    2.51
 -13 -11 -18   -2.49    2.07
 -11 -13 -18    1.68    1.85
 -13 -11 -16   10.96    2.57
 -11 -13 -16    9.12    2.24
 -13 -11 -14    7.81    2.30
 -11 -13 -14    6.43    2.00
 -13 -11 -12    9.13    1.11
 -11 -13 -12    6.21    0.75
 -13 -11 -12    7.60    1.98
 -11 -13 -12    4.38    1.77
 -13 -11 -10   11.65    1.21
 -11 -13 -10   16.01    2.43
 -13 -11 -10   17.57    2.53
 -11 -13 -10   16.82    1.38
 -13 -11  -8    3.71    0.81
 -11 -13  -8    4.83    1.66
 -13 -11  -8    5.90    1.88
 -11 -13  -8    4.17    0.92
 -13 -11  -6   22.02    2.61
 -13 -11  -6   18.74    1.70
 -11 -13  -6   18.56    2.35
 -11 -13  -4    0.20    1.30
 -13 -11  -4   -0.26    1.12
 -13 -11  -2   34.19    2.67
 -11 -13  -2   35.46    2.78
 -13 -11   0    0.04    0.97
 -11 -13   0    1.02    1.05
 -13 -11   2   35.19    2.45
 -11 -13   2   34.46    2.51
 -13  11   4    0.79    1.25
 -13 -11   4    0.26    0.87
 -11 -13   4    0.51    0.95
 -13  11   6   17.23    2.27
 -13 -11   6   19.38    1.52
 -11 -13   6   19.29    1.73
 -13  11   8    6.02    1.59
 -13 -11   8    5.88    0.90
 -11 -13   8    4.85    0.95
 -13  11  10   12.76    1.99
 -11 -13  10   16.82    1.29
 -11  13  12    2.34    1.22
 -13  11  12    4.61    1.60
 -11  13  14    5.09    1.59
 -13  11  14    5.59    1.69
 -13  11  16   11.74    2.12
 -11  13  16    8.39    1.89
 -13  11  18    0.35    1.27
 -11  13  18    2.13    1.38
 -11  13  20    8.79    1.92
 -13  11  20    4.70    1.59
 -13  11  22   -0.16    1.30
 -13 -12 -21    7.03    2.14
 -12 -13 -21    9.53    2.65
 -12 -13 -19   44.47    4.35
 -13 -12 -19   47.35    4.37
 -13 -12 -17   15.96    2.81
 -12 -13 -17   14.32    2.74
 -12 -13 -15   34.12    3.78
 -13 -12 -15   39.58    3.79
 -13 -12 -13    3.59    1.85
 -12 -13 -13    2.98    1.74
 -12 -13 -11   32.57    1.74
 -13 -12 -11   31.43    1.79
 -13 -12 -11   31.12    3.27
 -12 -13 -11   27.82    3.18
 -13 -12  -9   16.66    1.44
 -12 -13  -9   18.86    1.51
 -13 -12  -9   17.66    2.50
 -12 -13  -9   17.66    2.59
 -13 -12  -7   34.11    3.15
 -13 -12  -7   32.84    2.18
 -12 -13  -7   30.55    2.05
 -12 -13  -7   33.48    3.11
 -13 -12  -5    9.32    2.00
 -12 -13  -5    5.97    1.56
 -13 -12  -5    3.82    0.90
 -13 -12  -3   21.33    2.40
 -12 -13  -3   18.72    2.25
 -13 -12  -1   13.16    1.79
 -12 -13  -1   14.87    1.93
 -13 -12   1   16.42    1.93
 -12 -13   1   16.14    1.95
 -13 -12   3   21.18    2.01
 -12 -13   3   19.94    2.02
 -13  12   5    4.58    1.57
 -13 -12   5    6.84    1.14
 -12 -13   5    7.29    1.29
 -13  12   7   32.30    3.09
 -13 -12   7   32.46    1.88
 -12 -13   7   33.37    2.10
 -12  13   9   13.40    2.11
 -13  12   9   14.25    2.20
 -13 -12   9   19.62    1.22
 -12 -13   9   19.18    1.41
 -12  13  11   26.61    2.80
 -13  12  11   32.65    3.09
 -12  13  13    4.74    1.57
 -13  12  13    2.35    1.46
 -13  12  15   32.83    3.11
 -12  13  15   32.50    3.06
 -13  12  17   11.01    2.11
 -12  13  17   13.14    2.17
 -13  12  19   39.60    3.44
 -12  13  19   39.40    3.33
 -13  12  21    8.65    2.02
 -12  13  21    8.27    1.91
 -13 -13 -20    1.13    2.14
 -13 -13 -18    3.05    2.00
 -13 -13 -16   -0.25    1.70
 -13 -13 -14    1.09    1.81
 -13 -13 -12    0.94    1.64
 -13 -13 -10   -0.58    0.85
 -13 -13 -10    1.68    1.61
 -13 -13  -8   -0.97    0.93
 -13 -13  -8   -1.09    1.45
 -13 -13  -6    2.13    1.67
 -13 -13  -6   -0.81    1.09
 -13 -13  -4    0.93    1.30
 -13 -13  -2   -0.15    1.07
 -13 -13   0    1.04    1.19
 -13 -13   2    1.31    1.16
 -13 -13   4    0.96    1.07
 -13 -13   6    2.68    1.02
 -13  13   8    0.91    1.27
 -13 -13   8   -0.90    0.86
 -13  13  10   -0.20    1.51
 -13  13  12   -0.83    1.56
 -13  13  14   -0.12    1.45
 -13  13  16   -0.05    1.35
 -13  13  18   -0.68    1.42
 -13  13  20   -1.06    1.56
 -13  13  22    0.74    1.51
   0 -14 -26   31.90    3.73
   0 -14 -24    7.03    1.96
  14   0 -16   39.56    1.53
   0 -14 -14   35.11    1.56
  14   0 -14   35.03    1.60
   0 -14 -12   90.40    2.61
  14   0 -12   93.85    2.71
  14   0 -10  268.72    4.83
   0 -14 -10  281.47    4.92
 -14   0 -10  263.49    6.15
  14   0  -8  159.63    3.97
 -14   0  -8  151.49    4.65
   0 -14  -8  151.59    3.86
  14   0  -6   70.50    2.82
   0 -14  -6   70.84    2.93
 -14   0  -6   67.74    3.25
  14   0  -4    8.41    1.20
 -14   0  -4    8.42    1.41
 -14   0  -2  143.90    4.64
  14   0  -2  144.98    4.35
 -14   0   0  187.10    5.32
  14   0   0  183.43    5.04
 -14   0   2  138.80    4.71
  14   0   2  146.23    4.70
 -14   0   4    7.67    1.52
  14   0   4    6.99    1.31
  14   0   4    9.66    1.69
 -14   0   6   67.57    3.53
  14   0   6   68.74    3.59
  14   0   6   67.82    3.31
 -14   0   8  150.19    5.29
  14   0   8  151.76    4.86
 -14   0  10  244.09    6.96
  14   0  10  257.95    6.28
  14   0  12   82.96    3.63
 -14   0  12   80.97    4.16
 -14   0  14   26.11    2.64
  14   0  14   30.28    2.31
  14   0  16   34.36    2.41
 -14   0  16   32.17    3.04
  14   0  18  158.52    5.01
   0 -14  18  173.12    4.87
 -14   0  18  157.97    6.29
 -14   0  20  111.55    5.46
 -14   0  22   89.72    5.04
 -14   0  24    7.80    1.98
 -14   0  26   28.18    3.22
 -14   0  28   34.69    3.58
   1 -14 -27   36.06    3.94
  -1 -14 -27   39.12    4.09
   1 -14 -25    9.57    2.31
  -1 -14 -25   10.35    2.27
  -1 -14 -23   38.86    3.91
  14   1 -15   49.36    1.42
   1 -14 -15   52.29    2.03
   1 -14 -13   23.12    1.46
  -1 -14 -13   22.88    1.27
  14   1 -13   21.80    1.21
   1 -14 -11   50.58    2.19
  -1 -14 -11   47.89    1.96
  14   1 -11   49.36    2.01
 -14  -1 -11   47.51    2.77
  14   1  -9   38.70    1.93
 -14  -1  -9   38.08    2.42
   1 -14  -9   43.02    2.14
 -14   1  -9   41.93    2.66
  -1 -14  -9   42.09    1.96
  14  -1  -7   43.34    2.26
  14   1  -7   41.33    2.11
 -14   1  -7   40.27    2.63
   1 -14  -7   39.87    2.18
  -1 -14  -7   40.53    2.16
 -14  -1  -7   42.84    2.61
  14   1  -5   61.94    2.70
  14  -1  -5   62.88    2.74
   1 -14  -5   58.63    2.78
 -14  -1  -5   58.25    2.94
 -14   1  -5   60.64    3.21
 -14  -1  -3   68.48    3.24
  14   1  -3   71.31    3.03
  14  -1  -3   72.70    3.08
 -14   1  -3   67.91    3.35
 -14   1  -1   19.21    2.02
 -14  -1  -1   19.12    1.93
  14   1  -1   17.90    1.71
  14  -1  -1   20.61    1.83
 -14  -1   1   17.08    1.86
 -14   1   1   17.51    1.97
  14   1   1   19.47    1.86
  14  -1   1   19.22    1.85
  14  -1   1   18.24    1.92
 -14   1   3   67.26    3.44
 -14  -1   3   67.69    3.43
  14  -1   3   72.78    3.43
  14   1   3   72.70    3.47
  14  -1   3   72.03    3.49
 -14   1   5   58.88    3.28
 -14  -1   5   59.82    3.33
  14  -1   5   59.33    3.24
  14   1   5   63.41    3.36
  14  -1   5   64.46    3.30
 -14  -1   7   44.26    3.01
 -14   1   7   41.30    2.89
  14  -1   7   44.40    2.78
  14   1   7   43.25    2.67
 -14  -1   9   35.95    2.82
  14  -1   9   42.93    2.72
 -14   1   9   37.81    2.87
  14   1   9   38.16    2.48
  14  -1  11   52.14    3.00
 -14   1  11   46.63    3.22
  14   1  11   46.69    2.74
 -14  -1  11   44.40    3.13
 -14  -1  13   20.74    2.39
  14  -1  13   22.55    2.06
 -14   1  13   21.46    2.36
  14   1  13   24.35    2.03
  14  -1  15   50.44    2.97
 -14   1  15   45.24    3.38
  14   1  15   49.65    2.83
 -14  -1  15   44.84    3.34
  14   1  17   27.60    2.14
 -14   1  17   28.16    2.86
  14  -1  17   27.37    2.27
 -14  -1  17   27.54    2.82
 -14   1  19   44.71    3.55
 -14  -1  19   48.71    3.73
 -14  -1  21    9.11    2.07
 -14   1  21    8.47    2.04
 -14   1  23   35.83    3.40
 -14  -1  23   35.52    3.43
 -14  -1  25   10.19    2.23
 -14   1  25   11.39    2.22
 -14   1  27   35.67    3.61
 -14  -1  27   36.38    3.65
 -14   1  29    3.12    1.74
   2 -14 -26    0.78    1.88
  -2 -14 -26    2.00    1.69
  -2 -14 -24   10.07    2.36
  -2 -14 -22   23.12    2.99
  -2 -14 -14    5.62    0.57
   2 -14 -14    6.52    0.95
   2 -14 -12   15.02    1.38
  -2 -14 -12   14.43    1.03
  14   2 -12   14.80    0.92
 -14  -2 -12   15.23    1.69
   2 -14 -10   61.07    2.49
  14   2 -10   55.35    2.02
 -14  -2 -10   56.97    2.81
 -14   2 -10   43.16    2.74
  -2 -14 -10   58.77    2.12
  14   2  -8   71.34    2.55
 -14   2  -8   72.91    3.53
  -2 -14  -8   66.69    2.56
   2 -14  -8   72.95    2.90
 -14  -2  -8   72.98    3.24
 -14  -2  -6   34.55    2.30
  14   2  -6   35.78    2.00
 -14   2  -6   34.89    2.46
   2 -14  -6   33.55    2.09
 -14  -2  -4   54.27    2.84
  14   2  -4   54.16    2.55
 -14   2  -4   57.51    3.12
   2 -14  -4   60.27    2.89
 -14  -2  -2   39.43    2.49
 -14   2  -2   39.77    2.69
  14  -2  -2   41.74    2.37
  14   2  -2   41.98    2.40
  14  -2   0    1.82    1.03
 -14  -2   0    2.85    1.16
 -14   2   0    3.08    1.26
  14  -2   0    4.57    1.21
  14   2   0    3.46    1.05
 -14   2   2   38.83    2.69
 -14  -2   2   39.17    2.65
  14   2   2   39.72    2.65
  14  -2   2   41.54    2.68
  14  -2   2   39.39    2.68
 -14  -2   4   53.78    3.11
 -14   2   4   55.06    3.14
  14  -2   4   58.47    3.13
  14   2   4   59.73    3.27
  14  -2   4   57.22    3.15
 -14   2   6   32.45    2.53
 -14  -2   6   31.59    2.52
  14  -2   6   33.13    2.45
  14   2   6   35.78    2.69
 -14   2   8   68.68    3.69
  14  -2   8   83.00    3.75
 -14  -2   8   69.72    3.73
  14  -2  10   57.60    3.14
 -14   2  10   54.33    3.36
  14   2  10   55.49    2.92
 -14  -2  10   53.40    3.36
 -14  -2  12   14.21    2.06
 -14   2  12   14.25    2.05
  14  -2  12   13.09    1.73
  14   2  12   15.63    1.71
  14   2  14    5.09    1.16
 -14   2  14    5.35    1.56
 -14  -2  14    5.03    1.62
  14  -2  14    5.09    1.26
  14  -2  16   49.39    3.04
 -14   2  16   49.72    3.49
 -14  -2  16   53.46    3.76
  14   2  16   52.22    2.74
 -14   2  18   32.31    3.03
  -2 -14  18   36.41    2.19
 -14  -2  18   30.47    2.99
 -14   2  20   10.78    2.16
 -14  -2  20   10.95    2.17
 -14   2  22   23.27    2.83
 -14  -2  22   21.55    2.86
 -14   2  24    7.76    1.92
 -14  -2  24    7.86    2.04
 -14   2  26    3.10    1.74
 -14  -2  26    3.50    1.78
 -14   2  28    7.19    2.11
 -14  -2  28    6.08    2.12
   3 -14 -27   -2.61    1.83
  -3 -14 -25    1.33    1.79
 -14  -3 -23    7.07    2.35
  -3 -14 -23    2.21    1.87
 -14  -3 -21    8.08    2.31
  -3 -14 -21    4.03    1.83
 -14  -3 -19   15.30    2.66
 -14  -3 -17    4.62    2.04
   3 -14 -15    4.92    0.96
 -14  -3 -15   10.12    2.35
  -3 -14 -13   27.07    1.07
   3 -14 -13   24.92    1.69
 -14  -3 -13   24.56    2.77
 -14  -3 -13   19.23    1.69
   3 -14 -11    9.98    1.21
 -14  -3 -11    7.92    1.25
  -3 -14 -11   10.15    0.93
 -14  -3 -11   10.68    2.10
   3 -14  -9   22.97    1.78
 -14   3  -9   17.00    1.94
 -14  -3  -9   25.41    2.01
  -3 -14  -9   19.83    1.41
 -14  -3  -9   27.17    2.52
  14   3  -9   25.69    1.40
   3 -14  -7   39.89    2.31
 -14   3  -7   39.27    2.73
 -14  -3  -7   38.91    2.33
  14   3  -7   38.43    1.94
   3 -14  -5   19.60    1.70
 -14   3  -5   21.65    2.09
 -14  -3  -5   22.84    1.92
  14   3  -5   20.86    1.61
 -14   3  -3   12.94    1.77
   3 -14  -3   10.43    1.53
 -14  -3  -3   12.41    1.59
  14   3  -3   12.55    1.39
 -14   3  -1   63.62    3.36
   3 -14  -1   61.40    3.26
 -14  -3  -1   57.62    3.08
  14   3  -1   57.69    2.90
 -14   3   1   62.09    3.30
 -14  -3   1   59.10    3.14
  14  -3   1   62.94    3.12
  14   3   1   60.18    3.10
  14  -3   3   13.89    1.75
 -14  -3   3   12.59    1.75
 -14   3   3   11.56    1.70
  14  -3   3   15.21    1.78
  14   3   3   13.13    1.66
 -14   3   5   22.50    2.23
  14  -3   5   22.54    2.14
 -14  -3   5   21.08    2.10
  14   3   5   19.71    2.05
 -14   3   7   38.81    2.83
  14  -3   7   43.18    2.82
 -14  -3   7   36.98    2.78
 -14   3   9   23.46    2.42
  14  -3   9   23.92    2.18
 -14  -3   9   24.81    2.47
 -14   3  11   11.00    1.84
 -14  -3  11    9.59    1.84
 -14   3  13   21.85    2.42
 -14  -3  13   21.53    2.46
 -14   3  15    2.85    1.35
 -14  -3  15    2.88    1.46
 -14   3  17    2.91    1.53
 -14  -3  17    1.12    1.48
 -14   3  19    8.76    1.97
 -14  -3  19    5.66    1.82
 -14   3  21    2.68    1.51
 -14  -3  21    5.19    1.78
 -14   3  23    2.55    1.42
 -14  -3  23    1.30    1.67
 -14   3  25   -1.01    1.62
 -14  -3  25   -0.90    1.65
 -14  -3  27   -0.57    1.65
 -14   3  27    3.25    1.90
 -14   3  29    2.80    1.82
   4 -14 -28    9.64    2.40
 -14  -4 -24   16.12    3.03
  -4 -14 -24    7.17    2.21
 -14  -4 -22   84.09    5.31
  -4 -14 -22   82.11    5.38
 -14  -4 -20   49.77    4.15
  -4 -14 -20   48.22    4.11
 -14  -4 -18   30.05    3.24
  -4 -14 -18   27.73    3.00
 -14  -4 -16    5.53    2.01
 -14  -4 -14  101.58    5.19
   4 -14 -14   95.65    3.36
   4 -14 -12   78.84    3.05
 -14  -4 -12   74.94    4.24
  -4 -14 -12   81.69    1.96
 -14  -4 -12   80.61    3.15
   4 -14 -10  145.76    4.13
 -14  -4 -10  129.13    5.29
  -4 -14 -10  150.27    3.28
 -14  -4 -10  138.49    4.12
   4 -14  -8   58.58    2.72
 -14  -4  -8   60.30    2.84
 -14   4  -8   50.32    3.15
 -14  -4  -8   57.64    3.45
   4 -14  -6   14.15    1.52
 -14  -4  -6   12.08    1.44
 -14   4  -6   13.58    1.79
 -14  -4  -6   15.15    1.96
  14   4  -6   12.68    1.18
 -14   4  -4   22.80    2.17
   4 -14  -4   21.49    1.88
 -14  -4  -4   22.24    1.91
  14   4  -4   20.07    1.63
   4 -14  -2  138.66    4.69
 -14   4  -2  135.20    4.79
 -14  -4  -2  128.00    4.35
  14   4  -2  129.66    4.08
   4 -14   0  134.46    4.82
 -14   4   0  129.29    4.73
 -14  -4   0  125.98    4.41
  14   4   0  112.74    4.10
 -14  -4   2  132.27    4.64
 -14   4   2  128.70    4.76
  14  -4   2  143.20    4.65
  14   4   2  128.00    4.50
 -14   4   4   19.52    2.13
 -14  -4   4   21.93    2.17
  14   4   4   22.19    2.09
 -14   4   6   14.30    1.93
 -14  -4   6   11.04    1.73
  14   4   6   13.08    1.77
 -14   4   8   59.26    3.43
 -14  -4   8   55.53    3.41
 -14   4  10  123.84    4.95
 -14  -4  10  130.94    5.26
 -14   4  12   71.73    3.95
 -14  -4  12   70.83    4.09
 -14   4  14   86.43    4.38
 -14   4  16    1.73    1.45
 -14   4  18   22.19    2.50
 -14   4  20   42.22    3.41
 -14   4  22   70.24    4.44
 -14   4  24    8.12    2.01
 -14  -4  24    8.57    2.28
 -14   4  26    4.10    1.75
 -14  -4  26    1.98    1.63
 -14   4  28    7.88    2.06
  -5 -14 -25   71.64    5.39
 -14  -5 -23   52.59    4.52
  -5 -14 -23   47.35    4.36
 -14  -5 -21   91.09    5.58
  -5 -14 -21   87.96    5.57
 -14  -5 -19   87.86    5.27
  -5 -14 -19   91.68    5.49
 -14  -5 -17  168.73    6.87
  -5 -14 -17  168.87    6.94
 -14  -5 -15  126.40    5.80
   5 -14 -15  129.79    4.04
   5 -14 -13  223.34    5.29
 -14  -5 -13  202.59    7.08
 -14  -5 -13  208.51    4.87
   5 -14 -11  165.11    4.58
 -14  -5 -11  152.16    5.91
  -5 -14 -11  149.31    2.98
 -14  -5 -11  167.37    4.45
   5 -14  -9  229.60    5.48
 -14  -5  -9  220.84    6.75
 -14  -5  -9  231.59    5.33
 -14  -5  -7  235.34    5.45
   5 -14  -7  233.66    5.61
 -14  -5  -7  227.51    6.59
 -14   5  -7  176.42    5.70
 -14  -5  -5  348.96    6.79
 -14  -5  -5  352.43    7.74
 -14   5  -5  358.67    7.97
   5 -14  -5  367.75    7.37
 -14  -5  -3  297.45    6.47
 -14   5  -3  286.41    7.11
   5 -14  -3  296.95    6.74
 -14  -5  -3  296.97    6.65
   5 -14  -1  257.15    6.53
 -14   5  -1  257.60    6.73
 -14  -5  -1  254.86    6.17
  14   5  -1  250.60    5.86
 -14   5   1  261.07    6.87
  14   5   1  251.52    6.23
 -14  -5   1  253.88    6.36
 -14   5   3  305.23    7.50
 -14  -5   3  300.81    7.12
  14   5   3  299.72    7.15
 -14   5   5  350.43    8.05
  14   5   5  360.92    8.18
 -14  -5   5  352.20    7.97
 -14   5   7  227.06    6.57
 -14  -5   7  229.57    6.70
 -14   5   9  225.68    6.70
 -14  -5   9  227.37    6.96
 -14   5  11  156.71    5.71
 -14   5  13  203.13    6.61
 -14   5  15  121.78    5.24
 -14   5  17  155.18    6.01
 -14   5  19   72.48    4.31
 -14   5  21   82.32    4.65
 -14   5  23   44.95    3.69
 -14   5  25   65.63    4.39
 -14   5  27   43.96    3.71
 -14  -6 -24   45.62    4.37
  -6 -14 -24   39.20    4.16
 -14  -6 -22   32.00    3.59
  -6 -14 -22   30.71    3.54
 -14  -6 -20   60.10    4.55
  -6 -14 -20   66.16    4.84
 -14  -6 -18   18.97    2.80
  -6 -14 -18   19.71    2.86
 -14  -6 -16   21.22    2.85
   6 -14 -16   23.49    1.94
  -6 -14 -16   19.53    2.68
 -14  -6 -14   18.91    1.57
 -14  -6 -14   27.76    3.03
   6 -14 -14   28.63    2.08
   6 -14 -12  227.21    5.56
 -14  -6 -12  206.14    7.12
  -6 -14 -12  215.52    2.98
 -14  -6 -12  225.04    4.90
   6 -14 -10   95.83    3.61
 -14  -6 -10   84.18    4.45
 -14  -6 -10   97.46    3.41
   6 -14  -8   93.17    3.67
 -14  -6  -8   93.35    3.39
 -14  -6  -8   80.57    4.17
 -14  -6  -6   26.70    1.97
   6 -14  -6   24.31    1.99
 -14  -6  -6   25.48    2.49
 -14   6  -6   21.63    2.29
 -14  -6  -4  157.12    4.64
 -14  -6  -4  159.68    5.19
   6 -14  -4  174.79    5.24
 -14   6  -4  170.03    5.71
 -14  -6  -2  107.85    4.02
 -14   6  -2  103.48    4.33
   6 -14  -2  109.86    4.26
 -14  -6  -2  110.85    4.14
 -14   6   0  159.51    5.38
 -14  -6   0  167.49    4.58
 -14  -6   0  157.34    4.97
 -14   6   2  102.62    4.41
 -14  -6   2   99.55    4.11
 -14   6   4  159.52    5.56
 -14  -6   4  153.60    5.23
 -14   6   6   24.31    2.41
 -14  -6   6   23.57    2.30
 -14   6   8   88.09    4.27
 -14   6  10   90.88    4.39
 -14   6  12  207.43    6.68
 -14   6  14   25.14    2.60
 -14   6  16   22.34    2.54
 -14   6  18   18.09    2.44
 -14   6  20   58.20    3.96
 -14   6  22   27.17    2.96
 -14   6  24   34.88    3.36
 -14   6  26   -0.77    1.55
 -14  -7 -23    7.70    2.47
  -7 -14 -23    2.71    1.99
 -14  -7 -21    2.38    2.01
  -7 -14 -21    0.26    1.68
 -14  -7 -19    3.62    1.95
  -7 -14 -19    1.71    1.73
 -14  -7 -17    6.16    1.97
  -7 -14 -17    3.08    1.76
   7 -14 -15    4.63    1.13
 -14  -7 -15    3.42    1.67
  -7 -14 -15    5.83    1.90
   7 -14 -13    0.88    0.86
 -14  -7 -13    0.53    0.67
 -14  -7 -13    1.52    1.56
  -7 -14 -13    1.54    1.43
   7 -14 -11    5.70    1.20
 -14  -7 -11    5.10    1.65
 -14  -7 -11    7.53    1.13
   7 -14  -9   10.36    1.46
 -14  -7  -9   10.21    1.90
 -14  -7  -9   10.80    1.41
 -14  -7  -7    5.29    1.14
 -14  -7  -7    3.68    1.48
   7 -14  -7    4.16    1.12
 -14  -7  -5   16.94    1.74
 -14  -7  -5   17.67    2.09
 -14  -7  -3   31.08    2.23
 -14  -7  -3   31.57    2.51
 -14   7  -3   32.03    2.72
 -14  -7  -1    3.96    1.08
 -14  -7  -1    9.02    1.55
 -14   7  -1    5.82    1.58
 -14  -7   1    5.10    1.24
 -14   7   1    6.13    1.55
 -14  -7   1    7.93    1.34
 -14   7   3   32.50    2.71
 -14  -7   3   30.52    2.47
 -14   7   5   17.66    2.15
 -14   7   7    5.00    1.52
 -14   7   9   10.62    1.89
 -14   7  11    5.81    1.58
 -14   7  13    0.25    1.32
 -14   7  15    3.78    1.37
 -14   7  17    3.43    1.45
 -14   7  19    0.98    1.38
 -14   7  21    1.43    1.47
 -14   7  23    3.12    1.56
 -14   7  25    0.22    1.41
 -14   7  27    1.45    1.47
 -14  -8 -22    6.39    2.33
  -8 -14 -22    2.71    1.86
 -14  -8 -20    8.65    2.35
  -8 -14 -20    6.50    2.13
 -14  -8 -18   61.59    4.72
  -8 -14 -18   65.52    4.86
 -14  -8 -16    1.04    1.64
  -8 -14 -16   -1.17    1.74
 -14  -8 -14    5.28    0.93
 -14  -8 -14    3.84    1.63
  -8 -14 -14    3.00    1.65
 -14  -8 -12    8.06    1.08
 -14  -8 -12   10.76    2.08
  -8 -14 -12   11.78    2.19
  -8 -14 -12   12.13    0.83
 -14  -8 -10   16.87    1.59
 -14  -8 -10   14.97    2.21
  -8 -14 -10   13.98    2.22
 -14  -8  -8   12.96    1.43
 -14  -8  -8   12.90    2.04
 -14  -8  -6   30.28    2.14
 -14  -8  -6   24.54    2.42
 -14  -8  -4    3.37    1.06
 -14  -8  -4    2.13    1.07
 -14   8  -2   36.80    3.01
 -14  -8  -2   36.82    2.68
 -14  -8  -2   36.35    2.51
 -14  -8   0   20.40    2.03
 -14   8   0   20.69    2.28
 -14  -8   0   21.92    2.01
 -14   8   2   35.68    2.90
 -14  -8   2   38.98    2.31
 -14  -8   2   37.73    2.76
 -14  -8   4    5.52    1.04
 -14   8   4    4.49    1.47
 -14   8   6   28.41    2.65
 -14   8   8   13.72    2.12
 -14   8  10   14.76    2.20
 -14   8  12   12.10    2.18
 -14   8  14    4.59    1.61
 -14   8  16   -0.07    1.31
 -14   8  18   59.40    3.99
 -14   8  20    8.09    1.89
 -14   8  22    3.76    1.69
 -14   8  24    1.66    1.47
 -14   8  26    9.57    2.06
 -14  -9 -21   29.09    3.54
  -9 -14 -21   31.58    3.86
 -14  -9 -19   52.72    4.49
  -9 -14 -19   52.52    4.53
 -14  -9 -17   61.39    4.59
  -9 -14 -17   61.50    4.73
 -14  -9 -15   88.98    5.23
  -9 -14 -15   88.80    5.33
 -14  -9 -13   71.68    2.63
 -14  -9 -13   68.66    4.52
  -9 -14 -13   67.12    4.57
 -14  -9 -11   88.38    3.09
 -14  -9 -11  107.95    5.34
  -9 -14 -11  117.52    2.85
  -9 -14 -11  106.19    5.46
 -14  -9  -9   91.56    3.30
 -14  -9  -9   81.69    4.58
  -9 -14  -9   82.24    4.71
 -14  -9  -7  150.76    4.46
 -14  -9  -7  140.99    5.61
  -9 -14  -7  144.62    5.86
 -14  -9  -5  158.13    4.77
 -14  -9  -5  148.74    5.51
  -9 -14  -5  144.98    5.72
 -14  -9  -3  164.88    5.49
 -14  -9  -3  171.55    5.16
 -14   9  -1  107.24    4.96
 -14  -9  -1  109.26    4.32
 -14  -9  -1  120.06    4.52
 -14   9   1  118.71    5.13
 -14  -9   1  116.19    4.13
 -14   9   3  181.56    6.28
 -14  -9   3  180.82    4.68
 -14   9   5  155.71    5.80
 -14  -9   5  166.07    3.96
 -14   9   7  140.75    5.59
 -14   9   9   87.03    4.53
 -14   9  11  106.20    5.06
 -14   9  13   64.80    4.07
 -14   9  15   84.33    4.67
 -14   9  17   57.10    4.01
 -14   9  19   47.75    3.81
 -14   9  21   25.76    2.93
 -14   9  23   24.54    2.89
 -14   9  25   24.15    2.94
 -14 -10 -20   90.52    5.80
 -10 -14 -20  103.53    6.33
 -14 -10 -18   12.93    2.50
 -10 -14 -18   15.41    2.86
 -14 -10 -16  129.79    6.48
 -10 -14 -16  137.99    6.84
 -14 -10 -14   14.01    2.44
 -10 -14 -14   15.09    2.52
 -10 -14 -12   76.91    2.15
 -14 -10 -12   77.85    2.76
 -14 -10 -12   62.54    4.29
 -10 -14 -12   67.76    4.49
 -14 -10 -10   28.62    1.87
 -14 -10 -10   21.62    2.54
 -10 -14 -10   31.66    1.74
 -10 -14 -10   28.03    3.09
 -14 -10  -8  221.65    5.27
 -14 -10  -8  199.40    6.94
 -10 -14  -8  211.79    7.47
 -14 -10  -6   18.98    1.73
 -14 -10  -6   12.87    1.86
 -10 -14  -6   18.33    2.39
 -14 -10  -4   84.10    4.17
 -14 -10  -4   92.72    3.73
 -10 -14  -4   89.89    4.49
 -14 -10  -2   18.89    1.91
 -10 -14  -2   24.66    2.35
 -14 -10  -2   26.05    2.21
 -14  10   0   44.28    3.34
 -14 -10   0   55.45    3.04
 -10 -14   0   65.51    3.61
 -14  10   2   25.72    2.63
 -14 -10   2   26.32    2.02
 -10 -14   2   27.34    2.36
 -14  10   4   93.85    4.62
 -14 -10   4   92.81    3.35
 -10 -14   4   94.12    3.91
 -14  10   6   18.12    2.32
 -14 -10   6   22.54    1.55
 -10 -14   6   18.13    1.75
 -14  10   8  203.01    6.77
 -10 -14   8  207.76    5.08
 -14  10  10   26.26    2.62
 -10 -14  10   27.60    1.77
 -14  10  12   63.87    4.05
 -10 -14  12   68.55    2.25
 -14  10  14   14.53    2.27
 -14  10  16  122.43    5.66
 -14  10  18   15.57    2.40
 -14  10  20   86.04    4.92
 -14  10  22   12.79    2.30
 -14  10  24   19.53    2.67
 -14 -11 -21   19.12    3.19
 -11 -14 -21   23.68    3.44
 -14 -11 -19    2.06    1.77
 -11 -14 -19    8.00    2.40
 -14 -11 -17   24.43    3.20
 -11 -14 -17   24.45    3.35
 -14 -11 -15    3.91    1.87
 -11 -14 -15    3.01    1.77
 -14 -11 -13   20.24    2.79
 -11 -14 -13   27.26    3.17
 -14 -11 -11    5.96    1.14
 -11 -14 -11    2.97    0.84
 -14 -11 -11    3.65    1.69
 -11 -14 -11    1.19    1.52
 -14 -11  -9    7.31    1.23
 -14 -11  -9    8.27    1.98
 -11 -14  -9    8.39    1.22
 -11 -14  -9    6.62    1.84
 -14 -11  -7   15.73    1.62
 -14 -11  -7   18.60    2.60
 -11 -14  -7   12.85    2.11
 -14 -11  -5   17.99    1.80
 -14 -11  -5   22.86    2.55
 -11 -14  -5   15.53    2.14
 -14 -11  -3    2.52    1.21
 -14 -11  -3    2.06    1.01
 -11 -14  -3    1.68    1.13
 -14 -11  -1    6.17    1.34
 -11 -14  -1    6.92    1.57
 -14 -11   1    6.61    1.29
 -11 -14   1    6.29    1.54
 -14  11   3   -0.04    1.61
 -14 -11   3    2.65    1.05
 -11 -14   3    2.53    1.16
 -14  11   5   14.95    2.15
 -14 -11   5   18.61    1.65
 -11 -14   5   19.83    1.90
 -14  11   7   14.85    2.21
 -14 -11   7   18.49    1.41
 -11 -14   7   16.57    1.65
 -14  11   9    7.05    1.78
 -11 -14   9    8.16    1.17
 -14  11  11   -0.46    1.32
 -11 -14  11    2.31    0.74
 -14  11  13   23.44    2.72
 -14  11  15    1.20    1.41
 -11  14  17   17.26    2.39
 -14  11  17   21.73    2.73
 -11  14  19    5.50    1.63
 -14  11  19    5.59    1.67
 -14  11  21   18.01    2.60
 -14  11  23    2.45    1.65
 -14 -12 -20    0.90    1.97
 -12 -14 -20    0.84    2.03
 -12 -14 -18   68.28    5.21
 -14 -12 -18   72.31    5.27
 -14 -12 -16   -0.64    1.86
 -12 -14 -16    1.32    1.81
 -14 -12 -14   24.55    3.25
 -12 -14 -14   25.24    3.31
 -14 -12 -12    4.02    1.83
 -12 -14 -12   -0.07    1.56
 -14 -12 -10   45.79    2.36
 -12 -14 -10   46.54    2.23
 -14 -12 -10   43.97    3.71
 -12 -14 -10   43.26    3.75
 -14 -12  -8   -0.42    0.90
 -14 -12  -8    2.48    1.66
 -12 -14  -8    0.36    0.88
 -12 -14  -8    0.41    1.39
 -14 -12  -6   67.35    4.24
 -14 -12  -6   62.65    3.12
 -12 -14  -6   62.75    4.15
 -12 -14  -4    2.61    1.39
 -14 -12  -4    0.93    1.00
 -14 -12  -4    4.02    1.59
 -14 -12  -2   80.38    4.10
 -12 -14  -2   77.51    4.20
 -14 -12   0    2.30    1.20
 -12 -14   0    1.14    1.09
 -14 -12   2   80.78    3.71
 -12 -14   2   77.84    3.87
 -14 -12   4    1.29    0.94
 -12 -14   4    1.40    1.00
 -14  12   6   56.39    3.95
 -14 -12   6   63.14    2.76
 -12 -14   6   63.75    3.12
 -14  12   8   -0.20    1.49
 -14 -12   8    2.68    0.85
 -12 -14   8    2.39    0.95
 -14  12  10   39.73    3.40
 -14  12  12   -0.76    1.46
 -12  14  14   18.96    2.51
 -14  12  14   19.35    2.55
 -14  12  16    0.56    1.43
 -12  14  16    1.02    1.49
 -14  12  18   60.31    4.21
 -12  14  18   57.92    4.07
 -14  12  20    1.34    1.42
 -12  14  20    0.62    1.33
 -14  12  22   13.01    2.29
 -14 -13 -19    6.47    2.27
 -13 -14 -19   13.81    2.98
 -14 -13 -17    0.69    1.78
 -13 -14 -17    3.82    2.14
 -14 -13 -15   16.28    2.79
 -13 -14 -15   16.53    2.92
 -14 -13 -13    6.28    2.21
 -13 -14 -13    5.73    2.07
 -13 -14 -11   34.17    3.57
 -14 -13 -11   38.46    3.68
 -14 -13  -9   16.10    1.54
 -13 -14  -9   14.64    1.48
 -14 -13  -9   16.89    2.67
 -13 -14  -9   16.95    2.58
 -14 -13  -7   57.08    4.08
 -13 -14  -7   51.14    3.98
 -13 -14  -7   36.75    2.34
 -14 -13  -7   37.94    2.45
 -14 -13  -5   24.62    2.80
 -14 -13  -5   19.79    1.95
 -13 -14  -5   19.45    2.55
 -14 -13  -3   42.21    3.24
 -13 -14  -3   39.90    3.26
 -14 -13  -1   51.87    3.40
 -13 -14  -1   53.20    3.58
 -14 -13   1   53.58    3.30
 -13 -14   1   50.70    3.32
 -13 -14   3   41.64    2.86
 -14 -13   3   42.25    2.77
 -13 -14   5   20.08    1.99
 -14 -13   5   19.71    1.81
 -13 -14   7   56.25    2.75
 -14 -13   7   52.24    2.48
 -14  13   9   13.17    2.32
 -14  13  11   28.85    3.10
 -13  14  13    3.55    1.68
 -14  13  13    2.83    1.64
 -13  14  15   12.92    2.32
 -14  13  15   15.27    2.52
 -14  13  17   -0.24    1.51
 -13  14  17   -0.84    1.57
 -14  13  19    9.12    2.07
 -13  14  19    8.99    2.20
 -13  14  21   -0.40    1.60
 -14  13  21    0.12    1.65
 -14 -14 -18    3.90    2.15
 -14 -14 -16    8.81    2.39
 -14 -14 -14    2.24    2.07
 -14 -14 -12  101.64    5.90
 -14 -14 -10   -0.10    1.44
 -14 -14  -8    4.20    1.01
 -14 -14  -8    7.49    2.07
 -14 -14  -6   -2.43    1.27
 -14 -14  -6    2.25    1.73
 -14 -14  -4   40.20    3.39
 -14 -14  -2    0.18    1.22
 -14 -14   0    7.60    1.65
 -14 -14   2    1.03    1.21
 -14 -14   4   43.66    2.82
 -14 -14   6   -1.57    1.14
 -14  14  12   70.43    4.67
 -14  14  14    0.39    1.51
 -14  14  16    5.38    1.94
 -14  14  18   -0.71    1.51
 -14  14  20   11.64    2.33
   0 -15 -25    1.85    1.96
   0 -15 -15   -0.16    0.54
   0 -15 -13    0.98    0.62
  15   0 -13    1.03    0.64
  15   0 -11    0.50    0.67
   0 -15 -11    0.41    0.67
 -15   0 -11   -0.45    1.08
  15   0  -9    0.68    0.80
   0 -15  -9    0.03    0.69
 -15   0  -9    0.32    0.97
  15   0  -7    0.08    0.71
   0 -15  -7   -0.40    0.75
 -15   0  -7   -0.04    1.03
  15   0  -5   -0.24    0.70
 -15   0  -5    0.98    1.13
  15   0  -3   -0.05    0.81
 -15   0  -3   -0.61    1.02
  15   0  -1   -0.28    0.94
 -15   0  -1   -0.08    1.02
 -15   0   1    0.09    1.05
  15   0   1   -0.52    1.02
 -15   0   3    0.03    1.08
  15   0   3   -0.89    1.22
 -15   0   5    0.12    1.10
  15   0   5    0.53    0.87
  15   0   7    0.84    1.01
 -15   0   7   -0.06    1.11
 -15   0   9   -0.57    1.21
  15   0   9   -0.99    0.93
 -15   0  11   -0.07    1.46
  15   0  11    0.71    0.92
  15   0  13    0.00    0.86
 -15   0  13   -0.79    1.34
  15   0  15   -0.67    0.94
 -15   0  15   -2.28    1.51
 -15   0  17   -0.43    1.39
  15   0  17   -0.16    0.90
 -15   0  19   -1.16    1.48
 -15   0  21   -1.56    1.71
 -15   0  23    0.30    1.62
 -15   0  25    0.67    1.54
 -15   0  27    0.65    1.73
   1 -15 -26    3.21    1.99
  -1 -15 -24   15.13    2.70
   1 -15 -14   17.74    1.32
  -1 -15 -14   18.04    1.11
  15   1 -14   14.77    1.00
  -1 -15 -12   40.57    1.79
   1 -15 -12   39.38    1.94
  15   1 -12   36.27    1.71
 -15  -1 -12   31.47    2.33
  15   1 -10   19.16    1.39
  15  -1 -10   22.53    1.69
 -15   1 -10   19.57    2.01
   1 -15 -10   20.33    1.57
  -1 -15 -10   19.91    1.43
 -15  -1 -10   18.41    1.88
  15   1  -8   39.59    2.12
  15  -1  -8   41.00    2.26
 -15   1  -8   39.82    2.70
  -1 -15  -8   40.35    2.13
   1 -15  -8   41.70    2.25
 -15  -1  -8   38.09    2.53
  15   1  -6   22.51    1.74
  15  -1  -6   26.07    1.96
 -15  -1  -6   23.30    2.09
   1 -15  -6   24.60    1.92
 -15   1  -6   23.43    2.14
 -15  -1  -4   25.01    2.20
  15   1  -4   23.92    1.90
  15  -1  -4   26.64    2.06
 -15   1  -4   24.87    2.24
   1 -15  -4   19.60    1.81
 -15   1  -2   24.34    2.22
 -15  -1  -2   25.77    2.24
  15   1  -2   25.91    2.05
  15  -1  -2   24.10    2.06
 -15  -1   0   24.52    2.18
 -15   1   0   26.06    2.34
  15   1   0   25.76    2.15
  15  -1   0   25.15    2.12
 -15  -1   2   25.44    2.32
 -15   1   2   24.21    2.26
  15  -1   2   23.07    2.09
  15   1   2   25.08    2.17
 -15   1   4   24.91    2.33
 -15  -1   4   22.93    2.30
  15  -1   4   21.99    2.08
  15   1   4   25.75    2.31
 -15   1   6   21.71    2.25
 -15  -1   6   23.77    2.39
 -15  -1   8   41.09    3.05
 -15   1   8   39.22    2.92
  15   1   8   40.89    2.69
  15  -1   8   41.69    2.76
  15  -1  10   19.53    2.00
 -15   1  10   20.13    2.36
 -15  -1  10   18.99    2.25
  15   1  10   20.11    2.02
 -15  -1  12   34.95    3.02
  15  -1  12   36.29    2.63
 -15   1  12   37.53    3.06
  15   1  12   36.77    2.56
 -15   1  14   15.26    2.26
  15   1  14   14.91    1.70
 -15  -1  14   14.65    2.11
 -15   1  16   28.04    2.79
  15   1  16   31.60    2.37
 -15  -1  16   31.04    3.05
 -15  -1  18    6.67    1.79
 -15   1  18    8.52    1.87
 -15   1  20   30.91    3.19
 -15  -1  20   30.34    3.14
 -15  -1  22    3.91    1.67
 -15   1  22    5.50    1.84
 -15  -1  24   12.99    2.45
 -15   1  24   15.82    2.53
 -15   1  26    2.93    1.78
 -15  -1  26    1.25    1.70
 -15   1  28   13.01    2.53
  -2 -15 -25   18.02    3.12
  -2 -15 -23    6.86    2.17
   2 -15 -15   19.90    1.44
  -2 -15 -13   64.12    1.98
   2 -15 -13   71.59    2.71
  15   2 -13   66.95    1.70
   2 -15 -11   28.16    1.82
  15   2 -11   25.84    1.43
  -2 -15 -11   26.73    1.51
 -15  -2 -11   24.97    2.06
  15   2  -9   51.30    2.23
 -15   2  -9   49.79    3.09
   2 -15  -9   51.24    2.53
  -2 -15  -9   47.47    2.21
 -15  -2  -9   52.98    2.93
  15   2  -7   18.48    1.56
 -15  -2  -7   19.54    1.94
 -15   2  -7   16.77    1.94
   2 -15  -7   17.24    1.62
 -15  -2  -5   72.47    3.42
  15  -2  -5   83.05    3.32
  15   2  -5   80.52    3.20
   2 -15  -5   73.30    3.28
 -15   2  -5   73.66    3.64
 -15  -2  -3   39.47    2.61
  15  -2  -3   41.58    2.48
  15   2  -3   40.64    2.42
   2 -15  -3   38.85    2.62
 -15   2  -3   39.13    2.76
 -15  -2  -1   32.06    2.44
  15  -2  -1   35.26    2.43
  15   2  -1   32.78    2.36
 -15   2  -1   32.35    2.58
 -15   2   1   32.22    2.60
 -15  -2   1   29.83    2.41
  15   2   1   33.60    2.52
  15  -2   1   33.30    2.49
 -15   2   3   39.00    2.85
 -15  -2   3   36.28    2.72
  15   2   3   40.74    2.83
  15  -2   3   40.75    2.78
 -15  -2   5   73.47    3.80
 -15   2   5   74.99    3.83
  15   2   5   80.30    4.02
 -15   2   7   15.98    2.01
 -15  -2   7   18.38    2.18
 -15   2   9   45.46    3.21
 -15  -2   9   50.83    3.43
 -15  -2  11   23.44    2.49
 -15   2  11   23.36    2.50
 -15   2  13   61.82    3.91
  15   2  13   61.06    3.19
 -15  -2  13   63.66    3.99
 -15   2  15   16.11    2.36
 -15  -2  15   13.97    2.11
  15   2  15   17.77    1.80
 -15   2  17   42.77    3.44
 -15  -2  17   44.91    3.68
 -15   2  19    8.42    2.06
 -15  -2  19    7.84    1.97
 -15   2  21   16.34    2.51
 -15  -2  21   18.30    2.64
 -15   2  23    7.66    1.89
 -15  -2  23    7.55    2.23
 -15   2  25   13.41    2.34
 -15  -2  25   14.66    2.60
 -15   2  27    2.47    1.70
  -3 -15 -24   -0.47    1.84
  -3 -15 -22    5.08    2.00
 -15  -3 -16   22.40    2.79
   3 -15 -14   18.35    1.56
  -3 -15 -14   11.85    0.75
 -15  -3 -12   48.01    2.74
  -3 -15 -12   48.55    1.79
   3 -15 -12   51.81    2.47
  -3 -15 -10   17.02    1.28
 -15  -3 -10   15.98    1.77
   3 -15 -10   16.58    1.54
  15   3 -10   17.42    1.20
 -15   3  -8   79.33    3.97
 -15  -3  -8   88.04    3.66
   3 -15  -8   82.84    3.32
  15   3  -8   82.54    2.77
 -15   3  -6   24.07    2.25
   3 -15  -6   25.14    2.01
 -15  -3  -6   26.55    2.17
  15   3  -6   25.19    1.79
   3 -15  -4  109.28    4.08
 -15   3  -4  107.15    4.39
 -15  -3  -4  111.28    4.18
  15   3  -4  115.22    3.92
 -15  -3  -2   30.03    2.33
   3 -15  -2   28.03    2.28
 -15   3  -2   29.58    2.52
  15  -3  -2   33.69    2.32
  15   3  -2   28.86    2.15
 -15  -3   0  136.31    4.77
 -15   3   0  132.77    4.98
  15  -3   0  145.45    4.75
  15   3   0  138.07    4.77
 -15   3   2   27.78    2.51
 -15  -3   2   27.68    2.34
  15  -3   2   32.99    2.52
  15   3   2   29.70    2.40
 -15  -3   4  116.88    4.70
 -15   3   4  115.20    4.75
  15   3   4  113.11    4.71
 -15   3   6   27.96    2.55
 -15  -3   6   24.17    2.38
 -15   3   8   80.63    4.12
 -15  -3   8   83.07    4.19
 -15  -3  10   16.76    2.32
 -15   3  10   16.54    2.21
 -15   3  12   46.61    3.35
 -15  -3  12   42.71    3.35
 -15  -3  14   12.73    2.18
 -15   3  14   11.84    2.07
 -15  -3  16   17.25    2.39
 -15   3  16   17.15    2.42
 -15  -3  18    6.84    1.81
 -15   3  18    9.13    1.96
 -15  -3  20    3.52    1.69
 -15   3  20    3.98    1.67
 -15  -3  22    5.97    2.00
 -15   3  22    6.47    1.97
 -15  -3  24    0.93    1.71
 -15   3  24   -0.16    1.69
 -15  -3  26    5.69    2.10
 -15   3  26    4.49    1.76
 -15   3  28    1.60    1.63
 -15  -4 -23   22.70    3.29
  -4 -15 -23   24.55    3.42
 -15  -4 -21  100.35    5.73
  -4 -15 -21  104.48    6.16
 -15  -4 -19   34.76    3.68
  -4 -15 -19   34.01    3.59
 -15  -4 -17  113.27    5.81
 -15  -4 -15   21.74    2.96
   4 -15 -15   21.37    1.74
   4 -15 -13  162.63    4.45
  -4 -15 -13  155.18    2.57
 -15  -4 -13  155.49    6.22
 -15  -4 -13  161.24    4.65
   4 -15 -11   75.17    3.10
 -15  -4 -11   74.80    4.26
 -15  -4 -11   75.31    3.26
  -4 -15 -11   71.48    2.27
   4 -15  -9  201.70    5.14
 -15  -4  -9  212.63    5.47
 -15  -4  -9  194.77    6.34
 -15   4  -7   61.68    3.63
   4 -15  -7   63.79    3.07
 -15  -4  -7   64.29    3.15
  15   4  -7   62.25    2.46
 -15   4  -5  136.86    5.04
   4 -15  -5  139.98    4.56
 -15  -4  -5  138.03    4.53
  15   4  -5  138.29    4.06
   4 -15  -3  103.71    4.10
 -15   4  -3  100.73    4.40
 -15  -4  -3   97.13    3.97
  15   4  -3  100.42    3.68
 -15   4  -1  180.20    5.86
   4 -15  -1  172.60    5.57
 -15  -4  -1  175.49    5.32
  15   4  -1  166.97    4.98
 -15  -4   1  178.70    5.60
 -15   4   1  180.99    5.89
  15  -4   1  183.88    5.48
  15   4   1  165.32    5.30
 -15   4   3  105.81    4.54
 -15  -4   3  102.20    4.39
  15   4   3  101.76    4.33
 -15   4   5  140.67    5.27
 -15  -4   5  135.38    5.15
  15   4   5  131.21    5.11
 -15   4   7   62.65    3.67
 -15  -4   7   61.68    3.65
 -15   4   9  193.32    6.37
 -15  -4   9  195.39    6.48
 -15   4  11   68.96    3.96
 -15  -4  11   74.37    4.24
 -15   4  13  153.39    5.88
 -15  -4  13  153.10    6.13
 -15   4  15   15.39    2.23
 -15  -4  15   20.08    2.60
 -15   4  17  104.14    5.12
 -15  -4  17  107.00    5.57
 -15   4  19   27.85    2.97
 -15  -4  19   31.06    3.31
 -15   4  21   93.47    5.13
 -15  -4  21  100.41    5.73
 -15   4  23   19.13    2.71
 -15  -4  23   17.94    2.79
 -15   4  25   42.44    3.81
 -15  -4  25   37.39    3.80
 -15   4  27    7.47    2.15
 -15  -5 -22   12.00    2.66
  -5 -15 -22    3.41    1.95
 -15  -5 -20   10.41    2.57
  -5 -15 -20    6.78    2.19
 -15  -5 -18   13.17    2.61
  -5 -15 -18   11.14    2.44
 -15  -5 -16   18.95    2.85
   5 -15 -14   11.10    1.43
 -15  -5 -14   11.76    2.41
 -15  -5 -14    7.29    1.17
   5 -15 -12   16.37    1.61
 -15  -5 -12   15.74    2.59
 -15  -5 -12   14.06    1.52
  -5 -15 -12   16.57    1.00
   5 -15 -10   16.09    1.63
 -15  -5 -10   16.27    2.42
 -15  -5 -10   19.79    1.80
 -15  -5  -8   12.59    2.14
   5 -15  -8    9.22    1.38
 -15  -5  -8    9.93    1.47
 -15  -5  -6    6.00    1.28
 -15  -5  -6    8.63    1.90
 -15   5  -6    4.53    1.40
   5 -15  -6    7.17    1.31
 -15  -5  -4    6.23    1.29
   5 -15  -4    5.31    1.27
 -15   5  -4    4.66    1.45
 -15  -5  -4   11.03    1.84
 -15   5  -2    4.85    1.43
 -15  -5  -2    2.93    1.10
  15   5  -2    4.26    1.04
 -15   5   0    0.35    1.21
 -15  -5   0   -0.48    1.25
  15   5   0   -1.01    0.99
 -15   5   2    5.07    1.49
 -15  -5   2    4.23    1.24
  15   5   2    4.10    1.05
 -15   5   4    8.79    1.82
 -15  -5   4    5.43    1.46
  15   5   4    4.47    1.34
 -15   5   6    6.28    1.66
 -15  -5   6    4.62    1.35
 -15   5   8    8.49    1.76
 -15  -5   8    8.74    1.79
 -15   5  10   16.37    2.23
 -15  -5  10   14.31    2.12
 -15   5  12   13.34    2.07
 -15  -5  12   12.86    2.20
 -15   5  14    9.32    1.91
 -15  -5  14    6.23    1.75
 -15   5  16   16.53    2.30
 -15   5  18   11.36    2.19
 -15   5  20    6.78    1.81
 -15   5  22    6.23    1.90
 -15   5  24    4.26    1.85
 -15  -5  24    4.90    2.04
 -15   5  26    3.11    1.69
 -15   5  28    0.09    1.57
 -15  -6 -23   21.42    3.36
  -6 -15 -23   17.19    3.00
 -15  -6 -21    3.87    2.29
  -6 -15 -21    1.74    1.76
 -15  -6 -19   20.36    3.01
  -6 -15 -19   13.51    2.70
 -15  -6 -17   13.46    2.57
  -6 -15 -17    9.48    2.15
 -15  -6 -15   24.23    2.97
  -6 -15 -15   19.04    2.72
   6 -15 -15   21.46    1.90
   6 -15 -13    7.65    1.30
 -15  -6 -13    9.11    2.05
 -15  -6 -13    6.69    1.12
   6 -15 -11    3.07    1.03
 -15  -6 -11    1.77    1.52
 -15  -6 -11    1.28    0.86
   6 -15  -9    2.64    0.95
 -15  -6  -9    3.70    1.68
 -15  -6  -9    2.68    1.01
   6 -15  -7   23.70    2.07
 -15  -6  -7   25.92    2.05
 -15  -6  -7   24.79    2.63
 -15  -6  -5    8.48    1.37
 -15  -6  -5   15.07    2.07
 -15   6  -5   11.54    2.00
 -15  -6  -3    3.57    1.14
 -15  -6  -3    8.46    1.66
 -15   6  -3    5.95    1.59
 -15   6  -1    4.47    1.46
 -15  -6  -1    4.27    1.23
 -15   6   1    4.15    1.55
 -15  -6   1    5.63    1.33
 -15   6   3    6.59    1.68
 -15  -6   3    4.22    1.31
 -15   6   5    9.89    1.90
 -15  -6   5    9.03    1.68
 -15   6   7   23.95    2.51
 -15  -6   7   18.67    2.21
 -15   6   9    2.58    1.43
 -15  -6   9    2.22    1.41
 -15   6  11    2.94    1.52
 -15   6  13    7.48    1.77
 -15   6  15   20.53    2.47
 -15   6  17   11.44    2.17
 -15   6  19   10.83    2.20
 -15   6  21    0.72    1.48
 -15   6  23   12.90    2.36
 -15   6  25    7.24    2.12
 -15   6  27   13.65    2.54
 -15  -7 -22    2.62    2.32
  -7 -15 -22   -1.04    1.93
 -15  -7 -20    7.08    2.45
  -7 -15 -20    1.11    1.79
 -15  -7 -18    3.72    2.02
  -7 -15 -18   -2.84    1.99
 -15  -7 -16   14.97    2.52
  -7 -15 -16   16.54    2.68
   7 -15 -14    5.14    1.19
 -15  -7 -14    3.77    0.96
 -15  -7 -14    4.94    1.88
  -7 -15 -14    7.72    2.11
   7 -15 -12   28.98    2.28
 -15  -7 -12   26.11    2.88
 -15  -7 -12   29.50    1.99
 -15  -7 -10    3.63    1.66
 -15  -7 -10    3.57    0.99
 -15  -7  -8   73.14    3.20
 -15  -7  -8   65.10    3.94
 -15  -7  -6    6.50    1.32
 -15  -7  -6    7.69    1.77
 -15  -7  -4   86.84    3.73
 -15  -7  -4   87.87    4.15
 -15   7  -4   79.17    4.28
 -15  -7  -2    6.32    1.38
 -15   7  -2    6.39    1.70
 -15  -7  -2   11.84    1.94
 -15   7   0   97.93    4.60
 -15  -7   0  105.97    3.89
 -15  -7   0  104.64    4.31
 -15   7   2    7.76    1.76
 -15  -7   2    6.18    1.46
 -15   7   4   86.27    4.40
 -15  -7   4   84.84    4.16
 -15   7   6    7.86    1.81
 -15  -7   6    6.66    1.61
 -15   7   8   68.57    4.06
 -15   7  10    4.69    1.74
 -15   7  12   28.49    2.76
 -15   7  14    2.99    1.52
 -15   7  16   14.43    2.20
 -15   7  18    3.01    1.71
 -15   7  20    3.78    1.75
 -15   7  22   -0.31    1.44
 -15   7  24   -0.58    1.63
 -15   7  26   -0.51    1.57
 -15  -8 -21   24.57    3.40
  -8 -15 -21   24.95    3.47
 -15  -8 -19   91.78    5.66
  -8 -15 -19   89.09    5.73
 -15  -8 -17   36.87    3.71
  -8 -15 -17   39.41    3.84
 -15  -8 -15   72.28    4.80
  -8 -15 -15   78.67    5.15
 -15  -8 -13   29.75    1.89
 -15  -8 -13   26.64    3.10
  -8 -15 -13   26.40    3.06
 -15  -8 -11  159.95    4.38
 -15  -8 -11  146.03    6.21
  -8 -15 -11  155.01    6.54
 -15  -8  -9  111.03    3.79
 -15  -8  -9   99.72    5.06
 -15  -8  -7  156.23    4.67
 -15  -8  -7  143.45    5.71
 -15  -8  -5   64.20    3.21
 -15  -8  -5   60.23    3.67
 -15  -8  -3  133.92    4.68
 -15   8  -3  117.91    5.26
 -15  -8  -3  130.16    4.95
 -15   8  -1  143.96    5.75
 -15  -8  -1  155.54    5.05
 -15  -8  -1  148.56    5.04
 -15   8   1  144.02    5.63
 -15  -8   1  153.38    4.63
 -15  -8   1  151.37    5.29
 -15   8   3  130.74    5.39
 -15  -8   3  129.11    5.10
 -15   8   5   63.20    3.88
 -15   8   7  145.62    5.74
 -15   8   9  104.37    5.06
 -15   8  11  149.65    6.02
 -15   8  13   29.82    2.96
 -15   8  15   71.59    4.41
 -15   8  17   37.20    3.29
 -15   8  19   78.64    4.76
 -15   8  21   23.62    2.95
 -15   8  23   34.72    3.39
 -15   8  25    7.02    2.07
 -15  -9 -20    1.48    1.91
  -9 -15 -20   -1.66    2.11
 -15  -9 -18   11.92    2.64
  -9 -15 -18    8.82    2.31
 -15  -9 -16    0.75    1.65
  -9 -15 -16    0.78    1.78
 -15  -9 -14   22.71    1.61
 -15  -9 -14   21.51    2.84
  -9 -15 -14   22.43    3.03
 -15  -9 -12    3.30    0.99
 -15  -9 -12    0.17    1.49
  -9 -15 -12    2.40    1.69
 -15  -9 -10   29.44    2.07
 -15  -9 -10   24.69    2.81
  -9 -15 -10   24.76    2.91
 -15  -9  -8    3.12    1.06
 -15  -9  -8    0.36    1.36
  -9 -15  -8   -0.21    1.50
 -15  -9  -6   44.89    2.66
 -15  -9  -6   46.04    3.38
 -15  -9  -4   -1.36    1.21
 -15  -9  -4    0.86    1.25
 -15   9  -2   36.72    3.18
 -15  -9  -2   57.31    3.38
 -15  -9  -2   52.84    3.08
 -15  -9   0   -0.60    1.21
 -15   9   0   -0.32    1.38
 -15  -9   0    1.14    1.10
 -15   9   2   51.59    3.65
 -15  -9   2   57.63    2.89
 -15  -9   2   54.33    3.39
 -15   9   4    0.40    1.29
 -15  -9   4    2.12    0.98
 -15   9   6   43.88    3.36
 -15   9   8    2.00    1.46
 -15   9  10   24.48    2.74
 -15   9  12    1.39    1.39
 -15   9  14   23.37    2.76
 -15   9  16    2.50    1.63
 -15   9  18    8.93    2.09
 -15   9  20    0.22    1.49
 -15   9  22    6.76    1.97
 -15   9  24    0.70    1.53
 -15 -10 -19   16.25    2.87
 -10 -15 -19   17.76    3.06
 -15 -10 -17   20.47    3.07
 -10 -15 -17   21.94    3.09
 -15 -10 -15    2.31    1.80
 -10 -15 -15    1.30    1.66
 -15 -10 -13   23.28    1.66
 -15 -10 -13   21.95    2.83
 -10 -15 -13   24.06    3.07
 -10 -15 -11    3.99    0.86
 -15 -10 -11    4.43    1.13
 -15 -10 -11    1.23    1.46
 -10 -15 -11    1.01    1.48
 -15 -10  -9   20.33    1.73
 -15 -10  -9   21.84    2.60
 -10 -15  -9   22.83    2.82
 -15 -10  -7   16.98    1.74
 -15 -10  -7   14.04    2.05
 -10 -15  -7   15.03    2.28
 -15 -10  -5    2.15    0.96
 -15 -10  -5    1.87    1.33
 -10 -15  -5    2.03    1.39
 -15 -10  -3    1.90    1.11
 -15 -10  -3    1.48    1.20
 -10 -15  -3    1.17    1.10
 -15 -10  -1    9.06    1.52
 -15 -10  -1    7.36    1.46
 -10 -15  -1    8.66    1.71
 -15  10   1    8.78    1.85
 -15 -10   1    9.88    1.49
 -15 -10   1    7.57    1.55
 -15  10   3    3.30    1.53
 -15 -10   3    5.41    1.19
 -15  10   5    3.40    1.46
 -15 -10   5    4.89    1.02
 -15  10   7   15.39    2.24
 -15  10   9   25.84    2.79
 -10 -15   9   24.23    1.93
 -15  10  11    1.76    1.39
 -10 -15  11    1.84    0.70
 -15  10  13   21.03    2.59
 -15  10  15    2.14    1.46
 -15  10  17   19.39    2.66
 -15  10  19   13.51    2.43
 -15  10  21   25.77    3.09
 -15  10  23    1.88    1.66
 -15 -11 -20    0.15    1.88
 -15 -11 -18    8.91    2.29
 -11 -15 -18   11.33    2.55
 -15 -11 -16   -0.85    1.91
 -11 -15 -16    1.61    1.87
 -15 -11 -14    7.45    2.05
 -11 -15 -14    9.25    2.37
 -15 -11 -12    2.53    0.90
 -15 -11 -12    0.01    1.75
 -11 -15 -12    2.13    1.78
 -15 -11 -10   12.65    1.46
 -15 -11 -10    8.13    2.00
 -11 -15 -10    9.72    2.16
 -11 -15 -10   13.80    1.36
 -15 -11  -8    4.48    1.07
 -15 -11  -8    3.26    1.52
 -11 -15  -8    3.54    1.57
 -15 -11  -6    1.01    0.97
 -15 -11  -6    0.99    1.51
 -11 -15  -6    1.10    1.42
 -15 -11  -4   10.67    1.63
 -15 -11  -4    6.56    1.37
 -11 -15  -4    6.95    1.70
 -15 -11  -2    1.26    1.14
 -15 -11  -2   -0.13    1.30
 -11 -15  -2    2.58    1.22
 -15 -11   0   10.91    1.59
 -11 -15   0   11.92    1.98
 -15  11   2    1.24    1.40
 -15 -11   2    1.95    1.03
 -11 -15   2    3.87    1.34
 -15  11   4   12.29    2.21
 -15 -11   4   10.68    1.49
 -11 -15   4    8.38    1.47
 -15  11   6    2.57    1.46
 -15 -11   6    4.19    1.00
 -11 -15   6    1.45    0.92
 -15  11   8    4.81    1.71
 -11 -15   8    4.46    1.12
 -15  11  10    8.20    1.97
 -11 -15  10    8.89    1.15
 -15  11  12    1.28    1.42
 -15  11  14    9.17    2.09
 -15  11  16   -0.35    1.44
 -15  11  18    8.16    1.93
 -15  11  20    2.00    1.70
 -15  11  22    5.05    1.87
 -15 -12 -19    0.66    1.93
 -15 -12 -17    0.34    2.12
 -12 -15 -17    2.92    2.02
 -15 -12 -15   -0.05    2.02
 -12 -15 -15    4.29    2.05
 -15 -12 -13   10.20    2.27
 -12 -15 -13   11.73    2.50
 -15 -12 -11   15.54    1.56
 -15 -12 -11   10.32    2.13
 -12 -15 -11   15.62    2.77
 -12 -15  -9   13.89    1.45
 -15 -12  -9   14.07    1.62
 -15 -12  -9    9.58    2.08
 -12 -15  -9   12.83    2.53
 -15 -12  -7   19.46    1.85
 -15 -12  -7   20.12    2.50
 -12 -15  -7   25.50    2.94
 -15 -12  -5   24.46    2.57
 -15 -12  -5   27.70    2.30
 -12 -15  -5   24.51    2.76
 -15 -12  -3   28.89    2.66
 -15 -12  -3   33.26    2.60
 -12 -15  -3   32.15    2.96
 -15 -12  -1   27.50    2.48
 -12 -15  -1   29.78    2.78
 -15 -12   1   31.01    2.52
 -12 -15   1   30.46    2.72
 -15 -12   3   36.09    2.54
 -12 -15   3   31.59    2.63
 -15  12   5   23.56    2.90
 -15 -12   5   31.07    2.15
 -12 -15   5   28.95    2.39
 -15  12   7   23.75    2.84
 -15 -12   7   27.97    1.76
 -12 -15   7   25.25    2.10
 -15  12   9   10.18    2.16
 -12 -15   9   11.41    1.40
 -15  12  11   13.70    2.39
 -15  12  13   11.21    2.18
 -15  12  15    4.07    1.87
 -15  12  17    1.53    1.59
 -15  12  19    0.33    1.46
 -15  12  21   -0.74    1.60
 -15  12  23    1.17    1.66
 -15 -13 -18    0.34    1.95
 -13 -15 -18    5.84    2.36
 -15 -13 -16   -1.25    2.02
 -13 -15 -16    2.57    2.06
 -15 -13 -14    3.03    1.76
 -13 -15 -14    5.87    2.20
 -15 -13 -12    1.83    1.81
 -13 -15 -12    1.06    1.88
 -15 -13 -10   22.60    1.86
 -15 -13 -10   26.43    3.27
 -13 -15 -10   19.85    2.96
 -15 -13  -8   -0.80    1.04
 -13 -15  -8   -0.16    0.90
 -15 -13  -6   41.08    3.48
 -15 -13  -6   36.25    2.58
 -13 -15  -6   37.05    3.48
 -15 -13  -4   -1.36    1.17
 -13 -15  -4   -0.30    1.33
 -15 -13  -2   37.86    3.03
 -13 -15  -2   42.36    3.38
 -15 -13   0   -1.11    1.34
 -13 -15   0    1.26    1.29
 -15 -13   2   42.83    2.92
 -13 -15   2   46.70    3.28
 -15 -13   4    0.55    0.96
 -13 -15   4    1.16    1.14
 -13 -15   6   37.05    2.55
 -15 -13   6   36.04    2.24
 -15  13   8    1.08    1.48
 -15  13  10   19.70    2.70
 -15  13  12    0.83    1.64
 -15  13  14    3.68    1.68
 -15  13  16    2.12    1.69
 -15  13  18    4.54    1.81
 -15  13  20    2.33    1.58
 -15  13  22    0.31    1.59
 -14 -15 -17   34.23    4.16
 -15 -14 -17   28.58    3.62
 -14 -15 -15   77.82    5.57
 -15 -14 -15   86.63    5.77
 -15 -14 -13   42.05    4.14
 -14 -15 -13   35.33    3.88
 -14 -15 -11   84.38    5.47
 -15 -14 -11   86.22    5.47
 -15 -14  -9   32.50    2.23
 -15 -14  -9   36.57    3.63
 -14 -15  -9   38.64    3.85
 -15 -14  -7   84.42    5.04
 -14 -15  -7   87.32    5.25
 -15 -14  -7   84.62    3.72
 -14 -15  -7   87.01    3.74
 -15 -14  -5   58.84    4.07
 -14 -15  -5   58.29    4.22
 -15 -14  -5   56.02    3.27
 -15 -14  -3   77.14    4.46
 -14 -15  -3   78.00    4.60
 -15 -14  -3   83.40    4.19
 -14 -15  -1   56.23    3.78
 -15 -14  -1   51.26    3.49
 -14 -15   1   54.19    3.59
 -15 -14   1   53.52    3.41
 -15 -14   3   81.33    3.88
 -14 -15   3   81.28    4.03
 -15 -14   5   56.64    3.00
 -14 -15   5   58.70    3.21
 -15  14  11   55.90    4.34
 -15  14  13   31.39    3.51
 -15  14  15   73.64    4.96
 -15  14  17   28.08    3.35
 -15  14  19   57.21    4.44
 -15  14  21   17.11    2.74
 -15 -15 -14    3.50    2.10
 -15 -15 -12    2.56    1.92
 -15 -15 -10    1.84    2.04
 -15 -15  -8    3.02    1.96
 -15 -15  -6   -1.40    1.27
 -15 -15  -6    5.20    2.09
 -15 -15  -4    1.46    1.44
 -15 -15  -4   -1.61    1.44
 -15 -15  -2   -0.82    1.28
 -15 -15   0    0.87    1.24
 -15 -15   2    2.15    1.33
 -15 -15   4   -0.81    1.29
 -15  15  18    1.27    1.72
 -15  15  20   -0.37    1.65
   0 -16 -12   36.10    1.87
  16   0 -12   35.86    1.97
  16   0 -10   10.24    1.28
 -16   0 -10    8.88    1.58
   0 -16 -10   11.63    1.29
  16   0  -8   56.46    2.72
 -16   0  -8   56.73    3.19
   0 -16  -8   49.43    2.48
  16   0  -6   41.18    2.43
   0 -16  -6   38.95    2.35
 -16   0  -6   40.35    2.78
  16   0  -4    8.90    1.34
 -16   0  -4    8.35    1.58
 -16   0  -2   28.94    2.46
  16   0  -2   24.19    2.09
 -16   0   0   65.50    3.50
  16   0   0   70.44    3.45
 -16   0   2   25.76    2.44
  16   0   2   25.76    2.27
 -16   0   4    8.53    1.67
 -16   0   6   40.68    3.01
 -16   0   8   51.66    3.46
 -16   0  10    9.62    1.85
 -16   0  12   33.66    2.98
 -16   0  14   14.73    2.31
 -16   0  16   17.85    2.47
 -16   0  18   12.87    2.34
 -16   0  20   74.18    4.78
 -16   0  22   25.11    3.16
 -16   0  24   23.96    3.07
 -16   0  26   -0.31    1.68
   1 -16 -13   12.41    1.24
  -1 -16 -13   10.93    1.02
  16  -1 -13   11.77    1.32
   1 -16 -11   18.04    1.50
  16  -1 -11   20.66    1.71
  16   1 -11   18.37    1.42
  -1 -16 -11   19.73    1.44
 -16  -1 -11   15.91    1.87
 -16   1 -11   14.77    1.92
  16   1  -9   19.94    1.58
  16  -1  -9   20.90    1.75
  -1 -16  -9   20.05    1.57
 -16  -1  -9   16.25    1.83
 -16   1  -9   20.71    2.10
   1 -16  -9   20.00    1.66
  16   1  -7   30.43    2.01
  16  -1  -7   28.66    2.04
 -16   1  -7   28.98    2.40
   1 -16  -7   28.66    2.00
  -1 -16  -7   30.20    2.02
 -16  -1  -7   29.97    2.44
  16   1  -5   22.08    1.82
  16  -1  -5   22.44    1.90
 -16  -1  -5   23.30    2.18
 -16   1  -5   24.13    2.29
   1 -16  -5   21.81    1.90
 -16  -1  -3   31.42    2.48
  16   1  -3   27.90    2.16
  16  -1  -3   31.23    2.31
 -16   1  -3   30.13    2.53
 -16   1  -1   53.57    3.24
 -16  -1  -1   50.32    3.08
  16   1  -1   54.35    3.01
  16  -1  -1   53.69    3.04
 -16  -1   1   50.56    3.13
 -16   1   1   57.17    3.39
  16   1   1   57.34    3.23
  16  -1   1   51.63    3.05
 -16  -1   3   32.15    2.62
 -16   1   3   29.86    2.61
  16   1   3   30.41    2.56
 -16  -1   5   20.73    2.15
 -16   1   5   18.87    2.13
 -16   1   7   27.25    2.59
 -16  -1   7   27.19    2.62
 -16  -1   9   21.09    2.37
 -16   1   9   19.18    2.27
 -16   1  11   18.26    2.35
 -16  -1  11   16.39    2.27
  16   1  11   16.93    1.94
  16   1  13    8.75    1.50
 -16   1  13    7.78    1.82
 -16  -1  13    9.11    1.85
 -16   1  15   18.64    2.54
 -16  -1  15   18.69    2.55
  16   1  15   18.07    2.01
 -16   1  17    6.22    1.76
 -16  -1  17    4.06    1.81
 -16   1  19    3.37    1.77
 -16  -1  19    3.35    1.69
 -16   1  21    0.01    1.50
 -16  -1  21    1.60    1.55
 -16   1  23    7.34    2.18
 -16  -1  23    8.74    2.18
 -16   1  25    7.75    2.19
 -16  -1  25    8.03    2.32
  -2 -16 -22   15.63    2.83
   2 -16 -14   24.63    1.71
 -16  -2 -12   94.68    3.97
   2 -16 -12   98.41    3.29
  -2 -16 -12  100.53    2.76
  16   2 -12   95.00    2.56
 -16   2 -10   12.03    1.97
 -16  -2 -10    6.47    1.35
   2 -16 -10    8.49    1.24
  -2 -16 -10    8.50    1.05
  16   2 -10    6.19    0.98
  16   2  -8   87.70    3.17
  -2 -16  -8   82.37    3.11
 -16   2  -8   89.85    4.17
   2 -16  -8   91.44    3.51
 -16  -2  -8   90.09    3.88
  16  -2  -6   21.35    1.90
  16   2  -6   19.04    1.65
   2 -16  -6   15.40    1.60
 -16  -2  -6   19.39    1.97
 -16   2  -6   17.82    2.09
  16  -2  -4   22.97    2.01
  16   2  -4   18.96    1.81
 -16   2  -4   18.53    2.09
 -16  -2  -4   19.00    2.07
   2 -16  -4   15.61    1.72
 -16  -2  -2   26.21    2.31
  16   2  -2   29.37    2.28
  16  -2  -2   30.86    2.37
   2 -16  -2   28.21    2.34
 -16   2  -2   29.47    2.57
 -16   2   0  169.11    5.60
 -16  -2   0  165.32    5.40
  16   2   0  174.40    5.46
  16  -2   0  173.39    5.45
 -16  -2   2   27.67    2.51
 -16   2   2   29.43    2.61
  16   2   2   30.78    2.50
 -16   2   4   17.86    2.19
 -16  -2   4   18.66    2.20
 -16  -2   6   16.96    2.14
 -16   2   6   20.34    2.25
 -16   2   8   80.62    4.17
 -16  -2   8   86.53    4.43
 -16   2  10    7.35    1.75
 -16  -2  10    5.19    1.53
 -16   2  12   84.64    4.51
 -16  -2  12   93.12    4.81
 -16  -2  14   21.07    2.64
 -16   2  14   23.30    2.70
 -16   2  16   13.21    2.26
 -16  -2  16   11.81    2.13
 -16   2  18    5.92    1.85
 -16  -2  18    5.32    1.80
 -16   2  20   75.44    4.73
 -16  -2  20   79.82    4.94
 -16   2  22   16.96    2.61
 -16  -2  22   17.55    2.75
 -16   2  24   16.01    2.56
 -16  -2  24   19.36    2.95
 -16   2  26    0.34    1.72
  -3 -16 -23   53.91    4.71
  -3 -16 -21   19.10    2.97
 -16  -3 -13   94.66    3.91
   3 -16 -13  103.71    3.51
 -16  -3 -11  107.04    4.09
  -3 -16 -11  108.85    2.98
   3 -16 -11  109.78    3.71
  16   3 -11  109.20    2.63
  -3 -16  -9  149.53    3.94
 -16   3  -9  142.94    5.42
 -16  -3  -9  155.64    4.94
   3 -16  -9  148.70    4.40
  16   3  -9  147.62    3.70
 -16  -3  -7  224.57    5.98
 -16   3  -7  215.31    6.49
   3 -16  -7  224.80    5.69
  16   3  -7  219.67    4.99
   3 -16  -5  264.13    6.35
 -16   3  -5  257.35    6.92
 -16  -3  -5  258.95    6.46
  16   3  -5  261.66    5.91
 -16  -3  -3  263.28    6.59
   3 -16  -3  270.05    6.78
 -16   3  -3  270.72    7.12
  16  -3  -3  274.00    6.47
  16   3  -3  256.57    6.21
 -16  -3  -1  199.51    5.84
 -16   3  -1  202.12    6.28
  16  -3  -1  207.10    5.83
  16   3  -1  201.29    5.77
 -16   3   1  203.09    6.30
 -16  -3   1  192.51    5.93
  16   3   1  205.23    6.11
 -16  -3   3  262.92    7.11
 -16   3   3  261.69    7.18
  16   3   3  264.76    7.20
 -16  -3   5  263.32    7.27
 -16   3   5  261.09    7.28
 -16   3   7  218.65    6.74
 -16  -3   7  217.87    6.81
 -16   3   9  146.27    5.68
 -16  -3   9  148.09    5.81
 -16   3  11  102.36    4.90
 -16  -3  11   99.92    4.98
 -16   3  13   92.60    4.82
 -16  -3  13   93.91    4.99
 -16   3  15  144.33    6.05
 -16  -3  15  141.10    6.16
 -16   3  17   83.55    4.78
 -16  -3  17   86.70    5.03
 -16   3  19   47.44    3.82
 -16  -3  19   48.69    4.06
 -16  -3  21   22.37    3.09
 -16   3  21   19.40    2.76
 -16   3  23   46.75    4.01
 -16  -3  23   41.27    3.97
 -16   3  25   32.46    3.50
  -4 -16 -22   25.36    3.47
  -4 -16 -20   24.62    3.33
 -16  -4 -18   32.13    3.52
 -16  -4 -16    5.64    2.18
   4 -16 -14   15.69    1.56
 -16  -4 -14   16.90    2.69
 -16  -4 -12   80.02    3.50
  -4 -16 -12   81.11    2.33
   4 -16 -12   78.66    3.22
 -16  -4 -10  112.77    4.13
  -4 -16 -10  114.87    3.20
   4 -16 -10  108.99    3.80
   4 -16  -8   89.89    3.62
 -16  -4  -8   88.22    3.72
 -16   4  -8   85.03    4.26
  16   4  -8   85.05    2.78
   4 -16  -6   28.47    2.24
 -16   4  -6   29.52    2.64
 -16  -4  -6   28.69    2.32
  16   4  -6   28.32    1.89
 -16   4  -4   30.56    2.69
   4 -16  -4   29.17    2.31
 -16  -4  -4   31.56    2.43
  16   4  -4   30.21    2.14
 -16   4  -2  116.23    4.78
 -16  -4  -2  114.74    4.42
  16   4  -2  110.64    4.10
 -16   4   0  177.52    5.92
 -16  -4   0  173.52    5.54
  16   4   0  168.26    5.28
 -16   4   2  114.55    4.85
 -16  -4   2  112.05    4.62
  16   4   2  112.60    4.57
 -16   4   4   33.07    2.78
 -16  -4   4   30.88    2.65
 -16   4   6   28.95    2.72
 -16  -4   6   26.87    2.60
 -16   4   8   82.30    4.28
 -16  -4   8   80.06    4.27
 -16   4  10  108.81    4.99
 -16  -4  10  107.74    5.05
 -16   4  12   72.56    4.23
 -16  -4  12   69.54    4.25
 -16   4  14   14.36    2.31
 -16  -4  14   14.62    2.37
 -16  -4  16    6.21    1.83
 -16   4  16    4.09    1.71
 -16   4  18   32.87    3.23
 -16  -4  18   33.82    3.41
 -16  -4  20   20.68    2.81
 -16   4  20   24.02    2.92
 -16  -4  22   23.38    3.25
 -16   4  22   25.06    3.07
 -16   4  24   21.74    2.93
 -16   4  26    2.27    1.78
 -16  -5 -21   34.08    3.71
  -5 -16 -21   30.92    3.76
 -16  -5 -19    9.95    2.53
  -5 -16 -19    5.08    1.99
 -16  -5 -17   11.29    2.44
 -16  -5 -15   11.87    2.46
   5 -16 -13   10.82    1.45
 -16  -5 -13   10.32    2.21
 -16  -5 -13    6.49    1.20
   5 -16 -11    1.64    0.96
  -5 -16 -11    1.52    0.56
 -16  -5 -11    0.27    0.91
 -16  -5  -9   11.53    2.16
   5 -16  -9   10.57    1.49
 -16  -5  -9    8.51    1.44
 -16  -5  -7   20.82    2.55
   5 -16  -7   17.32    1.84
 -16  -5  -7   17.23    1.88
 -16   5  -7   15.08    2.08
 -16   5  -5    3.49    1.37
 -16  -5  -5    3.82    1.23
 -16   5  -3    5.45    1.49
 -16  -5  -3    6.57    1.45
  16   5  -3    5.70    1.14
 -16   5  -1    6.75    1.65
 -16  -5  -1    7.00    1.49
  16   5  -1    6.66    1.21
 -16   5   1   10.54    1.91
 -16  -5   1    6.78    1.51
  16   5   1    5.96    1.25
 -16   5   3    8.47    1.71
 -16  -5   3    4.86    1.39
  16   5   3    6.46    1.43
 -16   5   5    3.09    1.42
 -16  -5   5    5.14    1.55
 -16   5   7   17.85    2.31
 -16  -5   7   15.89    2.12
 -16   5   9    7.46    1.73
 -16  -5   9    8.81    1.83
 -16   5  11    0.89    1.35
 -16  -5  11    0.19    1.39
 -16   5  13    9.07    1.94
 -16  -5  13   10.05    2.00
 -16   5  15   10.16    2.09
 -16  -5  15    8.65    2.00
 -16   5  17    7.40    1.97
 -16  -5  17    6.33    1.95
 -16   5  19    3.20    1.70
 -16  -5  19    2.84    1.60
 -16   5  21   28.37    3.24
 -16  -5  21   29.31    3.44
 -16   5  23    1.84    1.71
 -16  -5  23   -1.57    1.82
 -16   5  25    4.01    1.82
 -16   5  27    1.60    1.75
 -16  -6 -22   11.06    2.62
  -6 -16 -22    4.83    2.28
 -16  -6 -20   28.61    3.55
  -6 -16 -20   31.27    3.70
 -16  -6 -18   35.45    3.86
  -6 -16 -18   35.41    3.72
 -16  -6 -16    9.53    2.34
  -6 -16 -16    9.67    2.37
 -16  -6 -14    9.45    2.32
 -16  -6 -14    3.41    0.98
   6 -16 -12   51.12    2.84
 -16  -6 -12   49.93    3.89
 -16  -6 -12   46.24    2.55
 -16  -6 -10   33.40    3.17
 -16  -6 -10   36.06    2.43
 -16  -6  -8   69.45    3.27
 -16  -6  -8   61.58    3.80
 -16  -6  -6   32.12    2.41
 -16  -6  -6   33.44    2.92
 -16   6  -6   25.53    2.67
 -16  -6  -4   24.49    2.14
 -16  -6  -4   30.17    2.53
 -16   6  -4   25.46    2.58
 -16   6  -2   68.06    3.90
 -16  -6  -2   69.55    3.54
 -16   6   0  136.86    5.38
 -16  -6   0  134.08    4.94
 -16   6   2   70.58    3.95
 -16  -6   2   70.05    3.75
 -16   6   4   26.10    2.67
 -16  -6   4   22.14    2.35
 -16   6   6   30.46    2.86
 -16  -6   6   27.32    2.66
 -16   6   8   61.11    3.82
 -16  -6   8   60.73    3.86
 -16   6  10   31.74    2.97
 -16  -6  10   31.22    3.05
 -16   6  12   49.73    3.61
 -16  -6  12   47.01    3.67
 -16   6  14    3.79    1.77
 -16  -6  14    2.59    1.52
 -16   6  16    9.86    2.18
 -16  -6  16    5.89    1.82
 -16   6  18   29.73    3.11
 -16   6  20   26.98    3.03
 -16   6  22    5.06    1.92
 -16  -6  22    2.98    1.86
 -16   6  24    0.73    1.69
 -16   6  26    5.41    2.03
 -16  -7 -21   63.29    5.08
  -7 -16 -21   56.64    4.86
 -16  -7 -19   20.15    3.03
  -7 -16 -19   20.13    3.27
 -16  -7 -17  139.62    6.66
  -7 -16 -17  144.62    7.08
 -16  -7 -15   79.69    5.04
  -7 -16 -15   82.59    5.29
 -16  -7 -13  153.95    6.57
 -16  -7 -13  160.96    4.50
 -16  -7 -11   58.35    4.09
 -16  -7 -11   56.99    2.88
 -16  -7  -9  181.62    5.13
 -16  -7  -9  172.18    6.44
 -16  -7  -7  173.63    5.13
 -16  -7  -7  165.61    6.10
 -16  -7  -5  269.73    6.52
 -16  -7  -5  270.15    7.31
 -16   7  -5  216.10    7.10
 -16  -7  -3  187.07    5.68
 -16  -7  -3  202.96    6.00
 -16   7  -3  194.62    6.67
 -16   7  -1  201.89    6.67
 -16  -7  -1  198.39    6.02
 -16   7   1  196.46    6.59
 -16  -7   1  194.77    6.13
 -16   7   3  200.59    6.69
 -16  -7   3  189.24    6.20
 -16   7   5  273.42    7.93
 -16  -7   5  266.57    7.56
 -16   7   7  171.72    6.39
 -16  -7   7  167.45    6.27
 -16   7   9  177.56    6.59
 -16  -7   9  172.01    6.54
 -16   7  11   59.75    4.01
 -16   7  13  149.42    6.20
 -16   7  15   72.47    4.45
 -16   7  17  127.85    5.97
 -16   7  19   19.01    2.70
 -16   7  21   53.51    4.17
 -16   7  23   14.14    2.47
 -16   7  25   64.80    4.68
 -16  -8 -20   33.87    3.83
  -8 -16 -20   27.68    3.67
 -16  -8 -18   21.45    3.16
  -8 -16 -18   19.96    3.04
 -16  -8 -16   58.81    4.53
  -8 -16 -16   59.45    4.71
 -16  -8 -14    7.77    1.20
 -16  -8 -14   11.86    2.42
  -8 -16 -14    6.41    1.83
 -16  -8 -12    0.51    0.87
 -16  -8 -12    3.49    1.84
  -8 -16 -12    1.20    1.54
 -16  -8 -10   41.32    2.46
 -16  -8 -10   46.62    3.63
 -16  -8  -8   98.45    3.87
 -16  -8  -8   94.07    4.86
 -16  -8  -6   11.54    1.63
 -16  -8  -6   14.12    2.15
 -16  -8  -4   10.14    1.54
 -16  -8  -4   13.12    2.08
 -16   8  -4   11.45    2.21
 -16  -8  -2   43.49    2.90
 -16  -8  -2   50.89    3.17
 -16   8  -2   44.47    3.36
 -16  -8   0    2.23    1.20
 -16   8   0    4.65    1.61
 -16  -8   0    9.69    1.68
 -16   8   2   40.37    3.16
 -16  -8   2   42.14    3.09
 -16   8   4    8.77    1.84
 -16  -8   4    8.87    1.86
 -16   8   6   15.99    2.28
 -16  -8   6   12.42    2.01
 -16   8   8   94.25    4.93
 -16   8  10   46.99    3.58
 -16   8  12    1.27    1.51
 -16   8  14   10.02    2.13
 -16   8  16   56.12    4.11
 -16   8  18   17.93    2.67
 -16   8  20   26.43    3.07
 -16   8  22   14.59    2.55
 -16   8  24    2.84    1.84
 -16  -9 -19    9.03    2.60
  -9 -16 -19    2.34    1.83
 -16  -9 -17   14.74    2.85
  -9 -16 -17   11.72    2.58
 -16  -9 -15    1.63    1.77
  -9 -16 -15   -0.53    1.82
 -16  -9 -13    5.50    1.07
 -16  -9 -13    5.68    2.07
  -9 -16 -13    3.93    1.77
 -16  -9 -11   27.31    2.02
 -16  -9 -11   23.33    2.93
  -9 -16 -11   21.39    2.88
 -16  -9  -9    7.66    1.28
 -16  -9  -9    6.51    1.82
  -9 -16  -9    7.30    1.95
 -16  -9  -7    9.19    1.48
 -16  -9  -7    8.80    1.79
 -16  -9  -5   13.00    1.68
 -16  -9  -5   14.95    2.19
 -16  -9  -3   22.86    2.16
 -16  -9  -3   28.60    2.65
 -16  -9  -1   16.11    1.96
 -16  -9  -1   20.34    2.15
 -16   9  -1   15.71    2.24
 -16  -9   1   16.95    2.11
 -16   9   1   16.54    2.39
 -16  -9   1   19.45    1.93
 -16   9   3   21.64    2.54
 -16  -9   3   23.71    2.46
 -16   9   5   13.42    2.13
 -16  -9   5   13.16    2.01
 -16   9   7    8.35    1.86
 -16   9   9    9.38    2.02
 -16   9  11   21.83    2.70
 -16   9  13    7.14    2.04
 -16   9  15    2.76    1.67
 -16   9  17   14.26    2.56
 -16   9  19    5.70    1.92
 -16   9  21    2.49    1.74
 -16   9  23    0.99    1.62
 -16   9  25   18.73    2.93
 -16 -10 -18   64.51    5.02
 -10 -16 -18   62.00    5.13
 -16 -10 -16    3.83    1.85
 -10 -16 -16    3.01    1.88
 -16 -10 -14   11.22    2.31
 -10 -16 -14    9.51    2.23
 -16 -10 -12    2.42    0.95
 -16 -10 -12    0.27    1.49
 -10 -16 -12   -0.17    1.59
 -16 -10 -10   24.30    2.04
 -16 -10 -10   17.70    2.57
 -10 -16 -10   20.94    2.92
 -16 -10  -8    3.00    1.05
 -16 -10  -8    1.75    1.41
 -10 -16  -8    3.51    1.57
 -16 -10  -6   31.53    2.40
 -16 -10  -6   30.59    2.97
 -10 -16  -6   27.17    2.91
 -16 -10  -4   12.98    1.72
 -16 -10  -4   12.52    1.90
 -10 -16  -4    7.99    1.62
 -16 -10  -2   37.55    2.93
 -10 -16  -2   32.09    2.95
 -16 -10  -2   35.72    2.79
 -16 -10   0    0.43    1.18
 -16  10   0    1.69    1.43
 -16 -10   0    2.67    1.24
 -16  10   2   36.91    3.29
 -16 -10   2   41.14    2.61
 -16 -10   2   35.02    2.97
 -16  10   4   11.27    2.13
 -16  10   6   31.65    3.08
 -16  10   8    4.39    1.67
 -16  10  10   17.74    2.54
 -16  10  12    0.52    1.56
 -16  10  14    9.41    2.07
 -16  10  16   -0.46    1.49
 -16  10  18   51.54    4.11
 -16  10  20   -0.96    1.65
 -16  10  22   14.02    2.50
 -16  10  24    0.62    1.63
 -16 -11 -17    0.29    1.80
 -11 -16 -17    1.60    1.83
 -16 -11 -15   22.05    3.16
 -11 -16 -15   21.67    3.21
 -16 -11 -13   -1.32    1.79
 -11 -16 -13    0.82    1.61
 -16 -11 -11    4.39    1.18
 -16 -11 -11    0.02    1.56
 -11 -16 -11    1.21    1.50
 -16 -11  -9    9.13    1.43
 -16 -11  -9    4.03    1.75
 -11 -16  -9    5.76    1.95
 -16 -11  -7    3.76    1.13
 -16 -11  -7    0.81    1.39
 -11 -16  -7    1.33    1.59
 -16 -11  -5   -0.42    1.14
 -16 -11  -5   -0.21    1.48
 -11 -16  -5   -0.93    1.79
 -16 -11  -3    0.87    1.08
 -16 -11  -3    0.40    1.26
 -11 -16  -3    0.88    1.33
 -16 -11  -1    5.26    1.51
 -16 -11  -1    5.05    1.38
 -11 -16  -1    8.34    1.89
 -16 -11   1    7.13    1.43
 -11 -16   1    7.27    1.74
 -16 -11   1    4.86    1.48
 -16  11   3    1.13    1.61
 -16 -11   3    2.24    1.13
 -11 -16   3   -0.07    1.24
 -16  11   5   -1.85    1.62
 -16 -11   5    2.45    0.98
 -11 -16   5    1.37    1.04
 -16  11   7    3.66    1.73
 -11 -16   7    2.53    1.10
 -16  11   9    5.81    1.81
 -11 -16   9    6.75    1.26
 -16  11  11   -0.03    1.51
 -16  11  13    1.55    1.66
 -16  11  15   19.95    2.84
 -16  11  17   -0.08    1.53
 -16  11  19    8.36    2.25
 -16  11  21    0.75    1.58
 -16  11  23   12.20    2.44
 -16 -12 -16    4.07    1.93
 -12 -16 -16    5.18    2.18
 -16 -12 -14    6.27    2.10
 -12 -16 -14   10.35    2.57
 -16 -12 -12   80.06    5.23
 -12 -16 -12   78.39    5.37
 -16 -12 -10   22.66    1.90
 -16 -12 -10   15.39    2.55
 -12 -16 -10   14.42    2.48
 -16 -12  -8   12.64    1.65
 -16 -12  -8    7.60    1.97
 -12 -16  -8    8.58    2.15
 -16 -12  -6    8.81    1.49
 -16 -12  -6    6.30    1.71
 -12 -16  -6    8.85    2.05
 -16 -12  -4   43.02    3.31
 -12 -16  -4   45.28    3.64
 -16 -12  -4   45.78    3.05
 -16 -12  -2   15.18    2.01
 -16 -12  -2   12.53    1.86
 -12 -16  -2   15.04    2.22
 -16 -12   0    7.81    1.58
 -12 -16   0   10.11    1.95
 -16 -12   0    8.92    1.78
 -16 -12   2   14.94    1.79
 -12 -16   2   13.88    1.94
 -16  12   4   44.10    3.85
 -16 -12   4   52.14    2.82
 -12 -16   4   45.59    3.10
 -16  12   6   11.37    2.31
 -16 -12   6   12.05    1.39
 -12 -16   6    7.99    1.45
 -16  12   8    9.75    2.15
 -12 -16   8   10.10    1.50
 -16  12  10   15.32    2.47
 -16  12  12   75.79    4.80
 -16  12  14    8.52    2.05
 -16  12  16    4.07    1.72
 -16  12  18    9.29    2.16
 -16  12  20   10.87    2.30
 -16  12  22    7.94    2.13
 -16 -13 -17   53.68    4.75
 -13 -16 -15   39.82    4.25
 -16 -13 -15   34.35    3.86
 -16 -13 -13   48.51    4.32
 -13 -16 -13   53.58    4.70
 -16 -13 -11   18.41    3.19
 -13 -16 -11   21.58    3.13
 -16 -13  -9   48.48    2.79
 -16 -13  -9   44.73    3.94
 -13 -16  -9   42.29    3.98
 -16 -13  -7   50.51    3.01
 -16 -13  -7   48.57    3.82
 -13 -16  -7   52.49    4.25
 -16 -13  -5   65.30    4.22
 -13 -16  -5   70.83    4.74
 -16 -13  -5   72.06    3.77
 -16 -13  -3   42.27    3.31
 -13 -16  -3   43.44    3.60
 -16 -13  -3   43.61    3.10
 -16 -13  -1   41.81    3.15
 -16 -13  -1   40.61    3.15
 -13 -16  -1   40.16    3.43
 -16 -13   1   39.88    2.90
 -13 -16   1   45.19    3.40
 -16 -13   3   45.81    2.91
 -13 -16   3   47.60    3.30
 -16 -13   5   77.94    3.36
 -13 -16   5   74.01    3.80
 -16  13   7   37.82    3.74
 -16  13   9   41.69    3.95
 -16  13  11   20.75    2.94
 -16  13  13   46.83    4.03
 -16  13  15   37.32    3.67
 -16  13  17   50.60    4.31
 -16  13  19   16.86    2.78
 -16  13  21   21.86    3.09
 -14 -16 -14   73.86    5.50
 -16 -14 -14   69.87    5.22
 -16 -14 -12   -0.65    2.01
 -14 -16 -12    4.10    2.24
 -16 -14 -10   15.25    2.58
 -14 -16 -10   19.78    3.06
 -16 -14  -8   -0.08    1.03
 -14 -16  -8    1.80    1.69
 -16 -14  -6    0.45    1.21
 -16 -14  -6   -3.51    2.18
 -14 -16  -6   -0.82    1.26
 -14 -16  -6    1.05    1.48
 -16 -14  -4   -0.19    1.17
 -14 -16  -4    3.98    1.79
 -14 -16  -2   37.73    3.31
 -16 -14  -2   36.08    3.11
 -16 -14  -2   39.80    3.12
 -16 -14   0   -2.00    1.46
 -14 -16   0    0.14    1.24
 -16 -14   2   39.63    2.89
 -14 -16   2   39.76    3.15
 -16 -14   4    0.38    1.03
 -14 -16   4    0.18    1.08
 -16  14  10   12.21    2.58
 -16  14  12    0.02    1.63
 -16  14  14   67.76    4.95
 -16  14  16    1.07    1.75
 -16  14  18   -0.79    1.85
 -16  14  20   -0.34    1.73
 -16 -15 -13   -5.38    2.35
 -15 -16 -13    0.85    2.13
 -16 -15 -11    9.56    2.39
 -15 -16 -11    7.94    2.29
 -16 -15  -9    6.28    2.19
 -15 -16  -9    3.29    1.97
 -16 -15  -7   -2.89    1.45
 -16 -15  -7    7.50    2.43
 -15 -16  -7    5.95    2.12
 -16 -15  -5    6.01    1.43
 -16 -15  -5    8.31    2.07
 -15 -16  -5    2.92    1.11
 -15 -16  -5    7.06    2.05
 -16 -15  -3   -1.38    1.80
 -15 -16  -3    1.55    1.40
 -16 -15  -3    0.76    1.21
 -16 -15  -1   -1.99    1.55
 -15 -16  -1    1.01    1.27
 -16 -15   1   -0.23    1.22
 -15 -16   1    1.60    1.36
 -16 -15   3    0.97    1.20
 -15 -16   3    3.32    1.58
 -16  15  17    0.75    1.63
 -16  15  19    4.18    2.05
 -16 -16 -12   37.50    4.08
 -16 -16 -10    4.56    2.10
 -16 -16  -8   33.15    3.73
 -16 -16  -6    5.62    2.20
 -16 -16  -4   28.71    3.27
 -16 -16  -4   28.75    2.60
 -16 -16  -2    0.16    1.40
 -16 -16   0   20.51    2.46
 -16 -16   2   -0.58    1.39
  17   0 -11   -0.09    0.72
 -17   0 -11   -0.76    1.32
   0 -17 -11    0.85    0.75
  17   0  -9   -0.30    0.84
   0 -17  -9    0.03    0.75
 -17   0  -9   -0.39    1.13
  17   0  -7   -0.98    1.00
 -17   0  -7   -0.28    1.14
   0 -17  -7    0.12    0.80
  17   0  -5   -0.46    0.95
 -17   0  -5   -0.44    1.22
   0 -17  -5   -0.79    1.15
  17   0  -3   -1.13    1.03
 -17   0  -3   -0.88    1.15
  17   0  -1   -1.55    1.16
 -17   0  -1    0.34    1.18
 -17   0   1    0.85    1.24
 -17   0   3    1.14    1.21
 -17   0   5    0.38    1.25
 -17   0   7   -0.72    1.29
 -17   0   9    0.40    1.32
 -17   0  11    0.56    1.43
 -17   0  13   -0.20    1.47
 -17   0  15    0.64    1.50
 -17   0  17    0.72    1.53
 -17   0  19    0.56    1.54
 -17   0  21    2.29    1.82
 -17   0  23   -1.16    1.78
   1 -17 -12   35.72    2.04
 -17  -1 -12   37.80    2.81
  17  -1 -10   17.36    1.72
  17   1 -10   18.89    1.62
   1 -17 -10   17.48    1.61
  -1 -17 -10   16.97    1.50
 -17  -1 -10   17.18    2.03
 -17   1 -10   15.62    2.03
  17  -1  -8   33.58    2.29
  17   1  -8   35.05    2.23
 -17   1  -8   35.27    2.74
  -1 -17  -8   31.04    2.12
   1 -17  -8   34.43    2.25
 -17  -1  -8   33.24    2.60
  17   1  -6   19.70    1.86
  17  -1  -6   17.54    1.83
 -17  -1  -6   16.95    2.00
  -1 -17  -6   12.63    1.53
 -17   1  -6   16.55    2.03
   1 -17  -6   15.02    1.69
  17   1  -4   38.94    2.59
  17  -1  -4   36.19    2.54
 -17  -1  -4   34.93    2.69
   1 -17  -4   30.77    2.42
 -17   1  -4   38.25    2.91
  17  -1  -2   16.08    1.87
  17   1  -2   17.31    1.93
 -17  -1  -2   16.99    2.14
 -17   1  -2   15.80    2.10
 -17   1   0   40.73    3.03
 -17  -1   0   41.03    2.99
  17   1   0   39.80    2.79
 -17  -1   2   14.72    2.02
 -17   1   2   16.49    2.15
 -17  -1   4   36.36    2.95
 -17   1   4   35.30    2.91
 -17  -1   6   17.89    2.28
 -17   1   6   15.27    2.09
 -17   1   8   29.62    2.84
 -17  -1   8   32.95    2.93
 -17  -1  10   15.69    2.25
 -17   1  10   16.13    2.33
 -17  -1  12   33.63    3.11
 -17   1  12   38.24    3.32
 -17   1  14   14.72    2.35
 -17  -1  14   16.00    2.37
 -17  -1  16   27.67    3.17
 -17   1  16   26.72    2.96
 -17   1  18   11.06    2.22
 -17  -1  18   11.08    2.31
 -17   1  20   21.52    2.96
 -17  -1  20   17.78    2.81
 -17   1  22    9.68    2.34
 -17  -1  22    8.73    2.27
 -17   1  24   15.03    2.57
 -17  -2 -13    9.43    1.59
   2 -17 -11   53.53    2.65
 -17  -2 -11   52.43    3.21
  -2 -17 -11   54.12    2.36
  17  -2 -11   60.70    2.92
 -17  -2  -9   11.54    1.71
  -2 -17  -9    8.76    1.23
 -17   2  -9    9.46    1.82
   2 -17  -9   10.14    1.45
  17  -2  -9   13.02    1.64
  17   2  -9    9.69    1.24
  -2 -17  -7   31.53    2.23
 -17   2  -7   40.39    3.00
 -17  -2  -7   38.08    2.80
   2 -17  -7   38.13    2.48
  17  -2  -7   44.93    2.70
  17   2  -7   42.08    2.47
 -17  -2  -5    8.43    1.56
 -17   2  -5    8.42    1.69
   2 -17  -5    9.50    1.46
  17  -2  -5    9.61    1.57
  17   2  -5   10.87    1.51
 -17  -2  -3   38.73    2.87
  17   2  -3   41.64    2.72
  17  -2  -3   39.15    2.71
 -17   2  -3   40.47    3.04
 -17  -2  -1   32.11    2.71
  17   2  -1   33.39    2.56
 -17   2  -1   33.75    2.81
 -17  -2   1   30.37    2.67
 -17   2   1   34.01    2.81
  17   2   1   33.92    2.70
 -17   2   3   39.38    3.05
 -17  -2   3   34.31    2.85
 -17   2   5    7.13    1.66
 -17  -2   5   10.60    1.97
 -17  -2   7   39.91    3.24
 -17   2   7   37.17    3.13
 -17  -2   9    8.47    1.98
 -17   2   9   10.46    2.06
 -17   2  11   52.32    3.74
 -17  -2  11   54.60    3.96
 -17  -2  13   10.82    2.10
 -17   2  13   10.62    2.07
 -17  -2  15   35.87    3.39
 -17   2  15   34.69    3.27
 -17  -2  17    2.36    1.55
 -17   2  17    2.02    1.54
 -17  -2  19   27.60    3.15
 -17   2  19   28.64    3.17
 -17   2  21    5.41    1.99
 -17  -2  21    5.58    2.06
 -17   2  23   22.05    3.15
 -17  -2  23   22.03    3.10
  -3 -17 -22    3.88    2.00
 -17  -3 -12    6.25    1.41
   3 -17 -12    7.43    1.20
  -3 -17 -10   33.90    1.95
 -17  -3 -10   37.31    2.67
   3 -17 -10   37.15    2.35
   3 -17  -8   21.17    1.97
 -17  -3  -8   20.11    2.13
 -17   3  -8   18.88    2.31
  17   3  -8   19.55    1.57
 -17  -3  -6   64.62    3.48
 -17   3  -6   64.13    3.77
   3 -17  -6   63.84    3.24
  17  -3  -6   73.30    3.44
  17   3  -6   65.42    3.04
 -17  -3  -4   29.90    2.55
 -17   3  -4   28.79    2.70
  17  -3  -4   35.26    2.56
  17   3  -4   30.99    2.34
 -17   3  -2   89.76    4.42
 -17  -3  -2   85.16    4.05
  17   3  -2   86.18    3.94
 -17   3   0   32.34    2.85
 -17  -3   0   26.25    2.50
  17   3   0   28.78    2.46
 -17   3   2   86.67    4.42
 -17  -3   2   80.21    4.13
 -17   3   4   29.52    2.80
 -17  -3   4   29.93    2.74
 -17  -3   6   64.70    3.94
 -17   3   6   67.62    4.03
 -17   3   8   22.13    2.54
 -17  -3   8   17.82    2.38
 -17  -3  10   33.67    3.15
 -17   3  10   34.33    3.13
 -17  -3  12    6.28    1.84
 -17   3  12    8.58    1.99
 -17   3  14   17.03    2.48
 -17  -3  14   19.44    2.75
 -17   3  16    2.20    1.54
 -17  -3  16    3.91    1.88
 -17   3  18    5.87    1.94
 -17  -3  18    6.78    2.04
 -17   3  20    0.18    1.47
 -17  -3  20   -0.89    1.75
 -17  -3  22   -0.33    1.65
 -17   3  22    3.93    1.97
 -17   3  24    1.29    1.64
  -4 -17 -21   -1.16    1.93
 -17  -4 -13    8.56    1.44
 -17  -4 -11   34.24    2.53
   4 -17 -11   33.23    2.32
 -17  -4  -9    2.69    1.16
   4 -17  -9    3.09    1.06
 -17   4  -7   42.26    3.27
 -17  -4  -7   43.07    2.85
  17   4  -7   46.04    2.37
 -17  -4  -5   16.00    2.02
 -17   4  -5   16.14    2.21
  17   4  -5   14.47    1.57
 -17   4  -3   30.83    2.75
 -17  -4  -3   34.11    2.64
  17   4  -3   31.30    2.34
 -17   4  -1   16.24    2.12
 -17  -4  -1   17.49    2.09
  17   4  -1   16.04    1.82
 -17   4   1   16.73    2.22
 -17  -4   1   17.65    2.16
  17   4   1   16.86    1.95
 -17   4   3   32.67    2.99
 -17  -4   3   30.74    2.75
 -17   4   5   15.25    2.21
 -17  -4   5   15.41    2.13
 -17   4   7   42.85    3.35
 -17  -4   7   44.90    3.44
 -17   4   9    3.53    1.66
 -17  -4   9    1.32    1.31
 -17   4  11   33.66    3.12
 -17  -4  11   33.17    3.13
 -17  -4  13    9.72    2.05
 -17   4  13    9.41    2.04
 -17   4  15   60.57    4.22
 -17  -4  15   68.66    4.53
 -17  -4  17    3.54    1.68
 -17   4  17    3.75    1.68
 -17   4  19   29.97    3.20
 -17  -4  19   32.11    3.48
 -17  -4  21   -1.42    1.81
 -17   4  21    2.18    1.82
 -17   4  23   37.11    3.77
 -17  -5 -20   14.80    2.83
  -5 -17 -20    8.03    2.33
 -17  -5 -18   20.06    3.02
  -5 -17 -18   10.02    2.53
 -17  -5 -16   16.05    2.71
 -17  -5 -14   19.35    2.74
 -17  -5 -14   17.74    1.83
   5 -17 -12   10.46    1.44
 -17  -5 -12   14.84    2.56
 -17  -5 -12    8.74    1.34
 -17  -5 -10   17.20    1.90
 -17  -5  -8   10.57    1.60
 -17  -5  -6    5.33    1.39
 -17   5  -6    4.45    1.53
 -17   5  -4    5.96    1.68
 -17  -5  -4    6.12    1.46
 -17   5  -2    3.12    1.52
 -17  -5  -2    3.10    1.31
  17   5  -2    3.00    1.02
 -17   5   0    5.97    1.66
 -17  -5   0    6.21    1.46
  17   5   0    6.53    1.37
 -17   5   2    2.70    1.39
 -17  -5   2    3.89    1.37
 -17   5   4    7.73    1.90
 -17  -5   4    6.73    1.62
 -17   5   6    5.25    1.69
 -17  -5   6    5.30    1.47
 -17   5   8   11.85    2.20
 -17  -5   8    8.71    1.88
 -17   5  10   15.56    2.32
 -17  -5  10   15.12    2.28
 -17   5  12   11.96    2.20
 -17  -5  12   10.34    2.13
 -17   5  14   18.29    2.55
 -17  -5  14   14.27    2.37
 -17  -5  16   12.07    2.41
 -17   5  16   12.66    2.34
 -17  -5  18   12.64    2.53
 -17   5  18   14.28    2.46
 -17   5  20    7.04    2.10
 -17  -5  20    8.10    2.40
 -17   5  22    7.46    2.17
 -17   5  24    5.23    1.77
 -17  -6 -19   41.58    4.04
  -6 -17 -19   45.26    4.33
 -17  -6 -17   89.71    5.42
  -6 -17 -17   94.11    5.88
 -17  -6 -15   30.55    3.38
 -17  -6 -13  114.59    5.70
 -17  -6 -13  122.34    4.25
 -17  -6 -11   77.88    4.67
 -17  -6 -11   60.20    3.08
 -17  -6  -9  167.64    6.31
 -17  -6  -9  170.57    5.23
 -17  -6  -7   89.99    3.93
 -17  -6  -7   93.35    4.54
 -17   6  -5  108.32    5.08
 -17  -6  -5  107.61    4.35
 -17   6  -3  106.68    5.03
 -17  -6  -3  106.05    4.46
 -17   6  -1  175.68    6.32
 -17  -6  -1  176.43    5.82
 -17   6   1  172.39    6.27
 -17  -6   1  175.58    5.94
 -17   6   3  109.70    5.14
 -17  -6   3  107.80    4.89
 -17   6   5  111.49    5.30
 -17  -6   5   98.51    4.77
 -17   6   7   91.46    4.86
 -17  -6   7   84.89    4.55
 -17   6   9  165.29    6.44
 -17  -6   9  170.92    6.56
 -17   6  11   70.67    4.36
 -17  -6  11   75.67    4.64
 -17   6  13  109.26    5.45
 -17  -6  13  117.49    5.86
 -17   6  15   24.40    2.82
 -17  -6  15   24.12    2.98
 -17   6  17   88.84    5.15
 -17  -6  17   85.45    5.35
 -17   6  19   32.60    3.39
 -17  -6  19   31.86    3.57
 -17   6  21   77.98    5.04
 -17   6  23   10.63    2.52
 -17  -7 -20    7.64    2.46
  -7 -17 -20    3.45    2.17
 -17  -7 -18    9.38    2.60
  -7 -17 -18    4.30    2.15
 -17  -7 -16    6.78    2.23
  -7 -17 -16    5.06    1.94
 -17  -7 -14   18.99    1.82
 -17  -7 -14   19.67    2.97
  -7 -17 -14   14.79    2.56
 -17  -7 -12    8.60    2.27
 -17  -7 -12    7.32    1.38
 -17  -7 -10   30.87    3.17
 -17  -7 -10   20.46    1.95
 -17  -7  -8    9.62    2.09
 -17  -7  -8    9.33    1.61
 -17  -7  -6   54.78    3.13
 -17  -7  -6   54.89    3.62
 -17  -7  -4    4.09    1.39
 -17  -7  -4   11.09    1.99
 -17   7  -4    4.17    1.61
 -17   7  -2   59.09    3.91
 -17  -7  -2   59.79    3.47
 -17   7   0    2.29    1.50
 -17  -7   0    2.12    1.20
 -17   7   2   67.35    4.11
 -17  -7   2   62.09    3.71
 -17   7   4    4.67    1.70
 -17  -7   4    4.09    1.51
 -17   7   6   51.59    3.82
 -17  -7   6   51.62    3.64
 -17   7   8    7.39    1.96
 -17  -7   8    6.66    1.88
 -17   7  10   31.73    3.11
 -17  -7  10   27.82    2.97
 -17   7  12    7.88    2.00
 -17  -7  12   10.98    2.29
 -17   7  14   18.95    2.60
 -17  -7  14   18.85    2.72
 -17   7  16    7.08    1.89
 -17  -7  16    6.05    1.94
 -17   7  18    6.23    1.90
 -17  -7  18    2.88    1.93
 -17   7  20    3.15    1.74
 -17  -7  20    3.75    1.99
 -17   7  22    0.42    1.71
 -17   7  24    1.77    1.60
 -17  -8 -19   14.09    3.05
  -8 -17 -19   11.75    2.58
 -17  -8 -17   15.10    2.78
  -8 -17 -17   13.85    2.72
 -17  -8 -15    5.69    2.12
  -8 -17 -15   -0.06    1.81
 -17  -8 -13    8.39    1.31
 -17  -8 -13   11.00    2.47
  -8 -17 -13    8.13    2.20
 -17  -8 -11    1.00    1.50
 -17  -8 -11    0.60    0.92
 -17  -8  -9   17.10    2.49
 -17  -8  -9   13.39    1.70
 -17  -8  -7    8.39    1.52
 -17  -8  -7    8.99    2.18
 -17  -8  -5   19.51    2.07
 -17  -8  -5   21.86    2.46
 -17  -8  -3   10.94    1.75
 -17  -8  -3   19.26    2.40
 -17   8  -3   12.33    2.17
 -17   8  -1    2.09    1.44
 -17  -8  -1    1.63    1.15
 -17   8   1    0.47    1.34
 -17  -8   1    2.47    1.31
 -17   8   3   11.41    2.06
 -17  -8   3   11.33    1.91
 -17   8   5   16.35    2.35
 -17  -8   5   17.54    2.34
 -17   8   7    7.89    1.95
 -17  -8   7    8.93    1.83
 -17   8   9   14.88    2.39
 -17  -8   9    9.72    2.01
 -17   8  11    0.46    1.58
 -17  -8  11    1.47    1.54
 -17   8  13    8.11    2.05
 -17   8  15    2.57    1.67
 -17   8  17   10.64    2.32
 -17   8  19    9.68    2.20
 -17   8  21    0.86    1.55
 -17   8  23    4.89    2.01
 -17  -9 -18    2.26    2.05
  -9 -17 -18    1.43    1.93
 -17  -9 -16    6.53    2.31
  -9 -17 -16    9.80    2.49
 -17  -9 -14    6.95    2.23
  -9 -17 -14    0.96    1.74
 -17  -9 -12   20.46    1.89
 -17  -9 -12   20.03    2.97
  -9 -17 -12   16.36    2.71
 -17  -9 -10    5.59    1.28
 -17  -9 -10    4.13    1.83
  -9 -17 -10    3.21    1.60
 -17  -9  -8   42.22    2.72
 -17  -9  -8   40.53    3.49
  -9 -17  -8   33.44    3.32
 -17  -9  -6    5.60    1.36
 -17  -9  -6    6.80    1.86
 -17  -9  -4   64.90    3.56
 -17  -9  -4   68.40    4.04
 -17  -9  -2    2.49    1.15
 -17   9  -2    4.63    1.81
 -17  -9  -2    9.24    1.96
 -17   9   0   55.86    3.98
 -17  -9   0   67.21    3.42
 -17  -9   0   55.63    3.52
 -17   9   2    1.02    1.45
 -17  -9   2    2.93    1.37
 -17   9   4   62.29    4.16
 -17  -9   4   64.75    3.98
 -17   9   6    7.04    1.89
 -17  -9   6    4.75    1.65
 -17   9   8   39.59    3.51
 -17  -9   8   35.95    3.38
 -17   9  10    3.32    1.65
 -17   9  12   19.92    2.88
 -17   9  14    4.36    1.78
 -17   9  16    7.19    2.01
 -17   9  18    2.93    1.99
 -17   9  20    0.39    1.58
 -17   9  22    2.39    1.81
 -17   9  24    0.62    1.88
 -17 -10 -17    6.63    2.28
 -10 -17 -17    3.11    1.96
 -17 -10 -15    2.35    1.90
 -10 -17 -15    0.04    1.82
 -17 -10 -13    3.53    1.83
 -10 -17 -13    3.82    1.85
 -17 -10 -11    3.52    1.14
 -17 -10 -11    4.99    1.92
 -10 -17 -11    3.91    1.94
 -17 -10  -9    4.85    1.33
 -17 -10  -9    4.36    1.83
 -10 -17  -9    2.43    1.75
 -17 -10  -7    4.41    1.29
 -17 -10  -7    1.38    1.52
 -10 -17  -7    1.71    1.48
 -17 -10  -5    1.27    1.20
 -17 -10  -5    2.70    1.65
 -10 -17  -5   -1.58    1.64
 -17 -10  -3    3.18    1.29
 -17 -10  -3    8.85    1.98
 -17 -10  -1    2.13    1.27
 -17 -10  -1    4.84    1.56
 -17  10  -1    0.84    1.54
 -17 -10   1    0.86    1.14
 -17 -10   1    3.74    1.30
 -17  10   1    0.33    1.47
 -17  10   3    2.68    1.61
 -17 -10   3    2.62    1.33
 -17  10   5    1.13    1.58
 -17 -10   5    0.61    1.42
 -17  10   7    3.24    1.60
 -17  10   9    2.51    1.68
 -17  10  11    4.94    1.90
 -17  10  13    4.92    1.80
 -17  10  15    0.99    1.49
 -17  10  17    3.58    1.82
 -17  10  19    4.03    1.90
 -17  10  21    9.08    2.38
 -17  10  23    6.35    2.26
 -17 -11 -16    0.46    1.83
 -11 -17 -16    3.18    2.17
 -17 -11 -14    3.28    1.91
 -11 -17 -14    2.28    1.72
 -17 -11 -12    1.27    1.75
 -11 -17 -12    1.14    1.69
 -17 -11 -10    7.04    1.35
 -17 -11 -10    2.26    1.66
 -11 -17 -10    4.25    1.97
 -17 -11  -8    3.38    1.25
 -17 -11  -8    0.92    1.45
 -11 -17  -8   -0.72    1.70
 -17 -11  -6    0.45    1.02
 -17 -11  -6    2.00    1.72
 -11 -17  -6   -2.23    1.77
 -17 -11  -4    0.25    1.10
 -17 -11  -4    1.29    1.47
 -11 -17  -4   -1.94    1.73
 -17 -11  -2    1.25    1.21
 -17 -11  -2    1.24    1.28
 -11 -17  -2   -1.74    1.57
 -17 -11   0    0.18    1.40
 -17 -11   0    1.86    1.34
 -11 -17   0    0.41    1.30
 -17  11   2    2.21    1.69
 -17 -11   2    1.05    1.05
 -17 -11   2    1.51    1.36
 -11 -17   2    1.33    1.21
 -17  11   4    0.93    1.57
 -17 -11   4    0.46    1.41
 -11 -17   4    0.74    1.21
 -17  11   6    2.21    1.71
 -11 -17   6    0.96    1.04
 -17  11   8    1.05    1.49
 -11 -17   8    1.81    1.05
 -17  11  10    4.31    1.73
 -17  11  12    2.19    1.61
 -17  11  14    6.79    2.12
 -17  11  16   -0.25    1.54
 -17  11  18    4.70    1.94
 -17  11  20    1.09    1.67
 -17  11  22    1.78    1.68
 -17 -12 -15   24.16    3.37
 -12 -17 -15   24.36    3.57
 -17 -12 -13   66.11    4.92
 -12 -17 -13   71.83    5.41
 -17 -12 -11   29.05    3.45
 -12 -17 -11   31.45    3.65
 -17 -12  -9   80.65    3.59
 -17 -12  -9   68.53    4.74
 -12 -17  -9   74.83    5.14
 -17 -12  -7   56.46    3.24
 -17 -12  -7   45.61    3.78
 -12 -17  -7   49.56    4.13
 -17 -12  -5   74.84    3.86
 -17 -12  -5   67.44    4.39
 -12 -17  -5   64.83    4.49
 -17 -12  -3   41.16    3.30
 -17 -12  -3   46.14    3.23
 -12 -17  -3   45.29    3.71
 -17 -12  -1   72.06    4.07
 -12 -17  -1   73.73    4.55
 -17 -12  -1   77.91    4.23
 -17 -12   1   71.01    3.71
 -17 -12   1   66.31    4.09
 -12 -17   1   72.14    4.32
 -17 -12   3   53.99    2.99
 -17 -12   3   45.54    3.63
 -12 -17   3   49.42    3.46
 -17  12   5   60.18    4.63
 -12 -17   5   69.54    3.85
 -17  12   7   45.31    3.93
 -12 -17   7   50.48    3.11
 -17  12   9   67.12    4.77
 -17  12  11   31.97    3.49
 -17  12  13   59.45    4.46
 -17  12  15   23.13    3.15
 -17  12  17   50.86    4.27
 -17  12  19   21.46    2.95
 -17  12  21   36.63    3.76
 -17 -13 -14   -0.39    1.97
 -13 -17 -14    1.89    2.08
 -17 -13 -12    6.39    2.18
 -13 -17 -12    8.54    2.48
 -17 -13 -10   -1.22    1.87
 -13 -17 -10    2.28    1.95
 -17 -13  -8   16.03    1.93
 -17 -13  -8   12.58    2.39
 -13 -17  -8   13.74    2.55
 -17 -13  -6   -0.98    1.16
 -17 -13  -6   -1.40    1.78
 -13 -17  -6   -1.29    1.74
 -17 -13  -4   19.67    2.55
 -13 -17  -4   22.40    2.84
 -17 -13  -4   23.07    2.44
 -17 -13  -2   -0.35    1.20
 -17 -13  -2    0.54    1.28
 -13 -17  -2    0.12    1.28
 -17 -13   0   29.32    2.68
 -17 -13   0   28.73    2.84
 -13 -17   0   31.00    3.07
 -17 -13   2   -0.14    1.11
 -13 -17   2    0.39    1.21
 -17 -13   2    0.45    1.42
 -13 -17   4   25.43    2.54
 -17  13   6   -0.21    1.55
 -17  13   8   12.03    2.60
 -17  13  10   -0.13    1.75
 -17  13  12    9.80    2.38
 -17  13  14    1.04    1.67
 -17  13  16    1.24    1.63
 -17  13  18   -1.96    1.91
 -17  13  20    0.77    1.74
 -17 -14 -13    0.00    2.10
 -14 -17 -13    2.98    2.20
 -17 -14 -11    1.93    1.76
 -14 -17 -11    5.49    2.40
 -17 -14  -9   -2.54    2.09
 -14 -17  -9    0.65    1.79
 -17 -14  -7    4.72    1.37
 -17 -14  -7    0.01    1.76
 -14 -17  -7    5.11    2.13
 -17 -14  -5    1.28    1.19
 -17 -14  -5    0.00    1.68
 -14 -17  -5    1.46    1.55
 -17 -14  -3    8.03    1.72
 -17 -14  -3    3.42    1.46
 -14 -17  -3    7.84    1.92
 -17 -14  -1    1.36    1.24
 -17 -14  -1    1.31    1.28
 -14 -17  -1    1.40    1.35
 -17 -14   1    0.78    1.12
 -17 -14   1    2.37    1.40
 -14 -17   1    3.73    1.63
 -14 -17   3    6.96    1.63
 -17  14  11    1.42    1.65
 -17  14  13   -1.32    2.08
 -17  14  15    0.14    1.75
 -17  14  17    4.16    2.05
 -17  14  19   -1.41    1.95
 -17 -15 -12   -2.80    2.33
 -15 -17 -12    1.95    2.02
 -17 -15 -10    3.91    1.95
 -15 -17 -10    7.79    2.41
 -17 -15  -8   -3.83    2.13
 -15 -17  -8    2.71    2.10
 -17 -15  -6    6.87    1.54
 -17 -15  -6    2.44    1.75
 -15 -17  -6   10.79    2.53
 -17 -15  -4   -0.63    1.35
 -17 -15  -4   -2.13    2.05
 -15 -17  -4    1.42    1.55
 -17 -15  -2   10.84    2.04
 -17 -15  -2   11.09    1.89
 -15 -17  -2   13.37    2.30
 -17 -15   0   -2.47    1.55
 -17 -15   0   -0.69    1.54
 -15 -17   0   -0.84    1.39
 -15 -17   2   12.01    2.09
 -17  15  16    1.37    1.83
 -16 -17 -11   64.85    5.23
 -17 -16 -11   61.10    5.02
 -16 -17  -9   51.39    4.68
 -17 -16  -9   36.88    3.88
 -16 -17  -7  110.38    6.34
 -17 -16  -7  108.89    6.08
 -16 -17  -5   88.71    5.50
 -17 -16  -5   79.32    5.03
 -16 -17  -3  100.71    5.54
 -17 -16  -3   93.75    5.31
 -17 -16  -3  100.45    4.89
 -17 -16  -1   75.12    4.56
 -16 -17  -1   80.69    4.82
 -17 -16  -1   79.01    4.64
 -16 -17   1   80.59    4.60
 -17 -17 -10   -2.24    2.22
 -17 -17  -8   -5.05    2.36
 -17 -17  -6   -7.03    2.49
 -17 -17  -4   -5.34    2.45
 -17 -17  -2   -3.84    1.96
 -17 -17  -2   -3.48    1.83
 -18   0 -12   72.57    4.01
   0 -18 -10   20.02    1.75
 -18   0 -10   26.61    2.55
  18   0  -8   76.22    3.40
   0 -18  -8   75.40    3.29
 -18   0  -8   75.91    3.95
  18   0  -6  169.44    5.23
 -18   0  -6  160.40    5.69
   0 -18  -6  154.07    4.91
  18   0  -4   42.16    2.77
 -18   0  -4   44.20    3.22
 -18   0  -2   77.49    4.00
  18   0  -2   78.45    3.86
 -18   0   0  126.14    5.15
 -18   0   2   78.92    4.20
 -18   0   4   40.41    3.21
 -18   0   6  161.51    6.11
 -18   0   8   74.28    4.38
 -18   0  10   18.53    2.52
 -18   0  12   95.33    5.12
 -18   0  14   96.35    5.30
 -18   0  16   12.04    2.26
 -18   0  18   29.33    3.22
 -18   0  20   68.76    4.88
 -18   0  22   17.67    2.82
 -18   1 -11    8.44    1.80
 -18  -1 -11   13.32    1.94
  18  -1  -9    7.68    1.31
   1 -18  -9    8.57    1.35
 -18  -1  -9    6.78    1.54
 -18   1  -9    7.21    1.67
  -1 -18  -9    6.48    1.15
  18  -1  -7   36.10    2.56
  18   1  -7   40.54    2.56
   1 -18  -7   33.10    2.36
 -18   1  -7   32.43    2.80
 -18  -1  -7   35.06    2.79
  -1 -18  -7   32.50    2.31
  18  -1  -5   54.97    3.17
  18   1  -5   57.18    3.18
 -18  -1  -5   55.13    3.45
 -18   1  -5   52.67    3.45
 -18  -1  -3   36.58    2.94
 -18   1  -3   39.34    3.08
  18   1  -3   38.26    2.74
  18  -1  -3   35.42    2.66
 -18  -1  -1    8.16    1.75
 -18   1  -1    8.22    1.80
  18   1  -1    7.78    1.51
 -18  -1   1    9.30    1.84
 -18   1   1    7.65    1.76
 -18   1   3   34.50    3.02
 -18  -1   3   33.92    2.90
 -18  -1   5   53.97    3.65
 -18   1   5   56.63    3.74
 -18   1   7   38.19    3.26
 -18  -1   7   35.09    3.07
 -18   1   9    6.88    1.75
 -18  -1   9    7.83    1.93
 -18   1  11    9.52    1.93
 -18  -1  11    8.23    1.92
 -18  -1  13   17.43    2.65
 -18   1  13   18.32    2.57
 -18  -1  15   49.97    3.96
 -18   1  15   50.51    3.99
 -18  -1  17   17.92    2.69
 -18   1  17   19.97    2.78
 -18   1  19   14.04    2.54
 -18  -1  19   12.01    2.37
 -18   1  21    3.08    1.97
 -18  -1  21    3.73    1.94
 -18  -2 -12  190.07    6.00
   2 -18 -10   75.17    3.23
 -18  -2 -10   73.69    3.78
 -18   2 -10   72.55    4.12
 -18   2  -8  150.57    5.67
   2 -18  -8  155.92    4.86
 -18  -2  -8  149.82    5.34
  -2 -18  -8  155.35    4.56
  18  -2  -8  153.01    4.97
  18   2  -8  151.55    4.51
 -18   2  -6    4.97    1.57
 -18  -2  -6    4.80    1.43
  18  -2  -6    5.51    1.29
  18   2  -6    3.58    1.07
 -18  -2  -4  125.12    4.95
  18  -2  -4  125.70    4.79
  18   2  -4  128.05    4.67
 -18   2  -4  133.12    5.29
 -18  -2  -2   51.29    3.37
  18   2  -2   54.98    3.26
 -18   2  -2   57.16    3.64
 -18  -2   0  229.95    6.80
 -18   2   0  240.40    7.17
 -18  -2   2   52.19    3.46
 -18   2   2   52.43    3.62
 -18   2   4  130.94    5.47
 -18  -2   4  129.94    5.36
 -18   2   6    5.72    1.66
 -18  -2   6    5.58    1.72
 -18  -2   8  146.66    5.99
 -18   2   8  145.92    5.96
 -18   2  10   71.62    4.36
 -18  -2  10   70.22    4.37
 -18   2  12  174.85    6.71
 -18  -2  12  171.56    6.88
 -18   2  14    8.38    2.02
 -18  -2  14    7.36    1.93
 -18   2  16   47.70    3.86
 -18  -2  16   46.67    3.96
 -18  -2  18   21.02    2.95
 -18   2  18   20.34    2.91
 -18  -2  20  110.53    6.11
 -18   2  20  108.14    5.91
 -18   2  22   25.43    3.23
 -18  -3 -13    1.93    1.18
 -18  -3 -11    3.35    1.20
  -3 -18  -9    2.93    0.86
 -18  -3  -9    3.49    1.23
 -18   3  -9    4.09    1.51
   3 -18  -9    6.18    1.32
  18  -3  -9    7.66    1.46
 -18   3  -7   23.21    2.57
 -18  -3  -7   22.43    2.33
  18  -3  -7   21.87    2.11
  18   3  -7   19.85    1.74
 -18   3  -5   35.47    3.00
 -18  -3  -5   36.44    2.83
  18   3  -5   33.21    2.35
 -18   3  -3   25.46    2.59
 -18  -3  -3   24.52    2.45
  18   3  -3   22.35    2.11
 -18   3  -1    8.32    1.77
 -18  -3  -1    8.19    1.63
  18   3  -1    8.65    1.55
 -18   3   1    9.83    1.96
 -18  -3   1    9.23    1.73
 -18   3   3   24.52    2.62
 -18  -3   3   22.11    2.50
 -18   3   5   36.13    3.14
 -18  -3   5   34.09    2.97
 -18   3   7   21.11    2.60
 -18  -3   7   19.93    2.47
 -18   3   9    2.10    1.51
 -18  -3   9    4.87    1.73
 -18   3  11    5.69    1.81
 -18  -3  11    5.47    1.78
 -18   3  13    3.48    1.73
 -18  -3  13    2.24    1.55
 -18  -3  15   18.13    2.64
 -18   3  15   17.85    2.63
 -18   3  17    0.45    1.47
 -18  -3  17   -0.30    1.67
 -18   3  19   -0.38    1.62
 -18  -3  19    0.50    1.71
 -18   3  21    4.64    2.00
  -4 -18 -20   63.39    5.11
 -18  -4 -14   18.60    2.06
 -18  -4 -12   97.61    4.14
 -18  -4 -10    5.97    1.46
 -18  -4  -8  114.67    4.62
 -18   4  -8  109.97    5.14
 -18   4  -6   28.12    2.80
 -18  -4  -6   28.02    2.47
  18   4  -6   28.35    2.09
 -18   4  -4   67.06    3.97
 -18  -4  -4   71.72    3.75
  18   4  -4   67.64    3.35
 -18   4  -2    8.15    1.78
 -18  -4  -2    8.43    1.70
  18   4  -2    5.50    1.25
 -18   4   0  167.94    6.21
 -18  -4   0  160.61    5.69
  18   4   0  161.85    5.63
 -18   4   2    8.18    1.83
 -18  -4   2    8.66    1.92
 -18   4   4   69.67    4.18
 -18  -4   4   69.94    4.08
 -18  -4   6   26.20    2.76
 -18   4   6   28.01    2.86
 -18   4   8  108.41    5.27
 -18  -4   8  110.00    5.30
 -18   4  10    5.69    1.86
 -18  -4  10    6.62    1.83
 -18   4  12   85.98    4.88
 -18  -4  12   93.78    5.20
 -18   4  14   12.77    2.30
 -18  -4  14   14.88    2.62
 -18  -4  16   27.19    3.18
 -18   4  16   25.74    3.05
 -18   4  18   19.78    2.85
 -18  -4  18   15.68    2.67
 -18   4  20   57.38    4.34
 -18  -4  20   55.16    4.56
 -18   4  22    1.95    1.64
  -5 -18 -19   12.40    2.63
 -18  -5 -13   62.11    3.34
 -18  -5 -11   22.29    2.16
 -18  -5  -9   42.65    2.90
 -18   5  -7   68.24    4.18
 -18  -5  -7   78.89    3.88
 -18   5  -5  136.36    5.75
 -18  -5  -5  136.75    5.12
 -18   5  -3   95.56    4.81
 -18  -5  -3   90.00    4.20
  18   5  -3   87.27    3.83
 -18   5  -1   48.35    3.48
 -18  -5  -1   46.86    3.20
  18   5  -1   45.89    3.01
 -18   5   1   49.35    3.64
 -18  -5   1   46.92    3.32
 -18   5   3   93.48    4.89
 -18  -5   3   90.11    4.56
 -18   5   5  141.83    6.00
 -18  -5   5  135.08    5.70
 -18   5   7   72.56    4.42
 -18  -5   7   75.47    4.46
 -18   5   9   41.77    3.52
 -18  -5   9   39.82    3.43
 -18   5  11   19.32    2.63
 -18  -5  11   18.41    2.56
 -18   5  13   55.66    4.15
 -18  -5  13   57.98    4.26
 -18   5  15   50.35    3.99
 -18  -5  15   55.09    4.28
 -18   5  17   47.16    3.94
 -18  -5  17   44.08    4.06
 -18  -5  19    5.34    1.99
 -18   5  19    9.43    2.38
 -18   5  21   14.67    2.60
 -18  -6 -18   26.27    3.51
  -6 -18 -18   23.12    3.29
 -18  -6 -16   40.11    3.88
 -18  -6 -14   15.02    2.57
 -18  -6 -14    9.78    1.56
 -18  -6 -12    6.94    2.16
 -18  -6 -12    1.99    1.12
 -18  -6 -10   42.36    2.81
 -18  -6  -8   54.44    3.20
 -18  -6  -6   13.23    1.88
 -18   6  -6   10.70    2.08
 -18   6  -4   10.60    2.07
 -18  -6  -4    9.51    1.74
 -18   6  -2   30.09    2.91
 -18  -6  -2   29.96    2.61
 -18   6   0    2.31    1.54
 -18  -6   0    1.56    1.35
 -18   6   2   30.72    2.90
 -18  -6   2   31.07    2.79
 -18   6   4   10.77    2.10
 -18  -6   4    9.48    1.82
 -18   6   6   10.30    2.17
 -18  -6   6   10.21    2.01
 -18   6   8   57.88    4.09
 -18  -6   8   53.92    3.90
 -18   6  10   37.76    3.33
 -18  -6  10   38.42    3.39
 -18   6  12    1.05    1.50
 -18  -6  12    1.69    1.48
 -18   6  14    7.45    1.93
 -18  -6  14    9.61    2.23
 -18   6  16   41.54    3.74
 -18  -6  16   34.62    3.52
 -18   6  18   18.90    2.80
 -18  -6  18   17.09    2.88
 -18   6  20   12.58    2.61
 -18   6  22   16.29    2.78
 -18  -7 -17    3.86    2.30
  -7 -18 -17   -2.07    1.88
 -18  -7 -15    4.32    2.23
  -7 -18 -15   -0.93    1.85
 -18  -7 -13    4.49    2.09
 -18  -7 -13    0.85    0.97
 -18  -7 -11   13.42    2.55
 -18  -7 -11   12.53    1.71
 -18  -7  -9   18.37    2.63
 -18  -7  -9   12.78    1.75
 -18  -7  -7    7.75    2.01
 -18  -7  -7    5.04    1.38
 -18   7  -5    0.96    1.55
 -18  -7  -5    4.07    1.37
 -18   7  -3    3.54    1.59
 -18  -7  -3    3.71    1.33
 -18   7  -1   22.10    2.60
 -18  -7  -1   21.15    2.37
 -18   7   1   22.66    2.64
 -18  -7   1   19.98    2.32
 -18   7   3    4.18    1.69
 -18  -7   3    1.91    1.25
 -18   7   5    2.45    1.63
 -18  -7   5    0.13    1.39
 -18   7   7    5.06    1.79
 -18  -7   7    4.42    1.71
 -18   7   9   13.55    2.37
 -18  -7   9   15.11    2.38
 -18   7  11   12.28    2.35
 -18  -7  11   10.71    2.14
 -18   7  13    2.27    1.61
 -18  -7  13   -0.47    1.71
 -18   7  15    0.28    1.53
 -18  -7  15    0.78    1.53
 -18   7  17    0.23    1.58
 -18  -7  17    0.00    1.75
 -18   7  19    2.04    1.71
 -18   7  21    2.30    1.86
 -18  -8 -18   49.60    4.55
 -18  -8 -16    4.72    2.24
  -8 -18 -16    1.08    1.93
 -18  -8 -14   18.73    2.90
  -8 -18 -14   18.28    2.92
 -18  -8 -12    1.04    1.06
 -18  -8 -12    4.29    2.11
  -8 -18 -12   -0.20    1.72
 -18  -8 -10   46.94    3.86
 -18  -8 -10   51.16    2.98
 -18  -8  -8    7.13    1.96
 -18  -8  -8    3.77    1.29
 -18  -8  -6   36.75    2.70
 -18  -8  -6   37.71    3.26
 -18  -8  -4    3.85    1.37
 -18  -8  -4    8.45    2.07
 -18   8  -4    2.04    1.46
 -18   8  -2   56.47    4.01
 -18  -8  -2   51.06    3.29
 -18   8   0   -0.48    1.53
 -18  -8   0   -2.38    1.58
 -18   8   2   49.74    3.74
 -18  -8   2   52.42    3.58
 -18   8   4    2.62    1.53
 -18  -8   4    3.30    1.49
 -18   8   6   31.66    3.18
 -18  -8   6   34.89    3.16
 -18   8   8    3.57    1.69
 -18  -8   8    2.86    1.56
 -18   8  10   44.94    3.75
 -18  -8  10   43.12    3.64
 -18   8  12   -0.88    1.65
 -18  -8  12   -3.54    2.04
 -18   8  14   19.34    2.74
 -18  -8  14   16.49    2.59
 -18   8  16    0.66    1.61
 -18  -8  16    0.89    1.73
 -18   8  18   45.15    4.00
 -18   8  20    3.42    1.84
 -18  -9 -17   16.48    3.08
  -9 -18 -17   15.16    2.96
 -18  -9 -15   16.10    2.82
  -9 -18 -15   13.27    2.83
 -18  -9 -13    6.59    2.26
  -9 -18 -13    5.35    2.14
 -18  -9 -11    5.09    1.30
 -18  -9 -11    4.17    1.97
  -9 -18 -11    2.99    1.94
 -18  -9  -9    3.76    1.29
 -18  -9  -9    3.60    1.77
  -9 -18  -9    0.00    1.64
 -18  -9  -7    6.13    1.44
 -18  -9  -7   10.10    2.29
 -18  -9  -5   15.78    1.98
 -18  -9  -5   18.35    2.48
 -18  -9  -3    5.30    1.39
 -18  -9  -3   17.59    2.29
 -18   9  -1   10.31    2.22
 -18  -9  -1    8.53    1.67
 -18   9   1   10.30    2.15
 -18  -9   1    8.11    1.84
 -18   9   3    9.06    2.01
 -18  -9   3    7.79    1.74
 -18   9   5   13.56    2.38
 -18  -9   5   15.87    2.38
 -18   9   7    8.83    2.15
 -18  -9   7    4.83    1.64
 -18   9   9    4.27    1.92
 -18  -9   9    3.65    1.76
 -18   9  11    4.10    1.70
 -18  -9  11    0.70    1.61
 -18   9  13    5.33    1.79
 -18  -9  13    4.36    1.84
 -18   9  15   14.49    2.74
 -18  -9  15   13.44    2.60
 -18   9  17   14.96    2.65
 -18   9  19    1.18    1.70
 -18   9  21    6.79    2.22
 -18 -10 -16   63.42    4.94
 -10 -18 -16   59.67    4.98
 -18 -10 -14   10.26    2.66
 -10 -18 -14    9.52    2.42
 -18 -10 -12  111.21    6.05
 -10 -18 -12  120.70    6.70
 -18 -10 -10   12.77    1.75
 -18 -10 -10   12.01    2.43
 -10 -18 -10   13.31    2.62
 -18 -10  -8  102.59    4.23
 -18 -10  -8   88.33    5.09
 -10 -18  -8   86.69    5.36
 -18 -10  -6   11.86    1.71
 -18 -10  -6   12.67    2.29
 -10 -18  -6    9.20    2.09
 -18 -10  -4  114.07    4.85
 -18 -10  -4  118.15    5.31
 -18 -10  -2   12.29    1.95
 -18 -10  -2   16.42    2.24
 -18  10   0  124.53    6.05
 -18 -10   0  119.23    4.59
 -18 -10   0  114.78    5.10
 -18  10   2   11.35    2.24
 -18 -10   2   11.85    2.07
 -18  10   4  116.56    5.88
 -18 -10   4  113.75    5.42
 -18  10   6    8.22    2.04
 -18 -10   6    9.81    2.06
 -18  10   8   92.95    5.33
 -18 -10   8   93.57    5.28
 -18  10  10   11.99    2.56
 -18 -10  10    9.88    2.20
 -18  10  12  110.36    5.91
 -18  10  14    8.63    2.23
 -18  10  16   56.43    4.45
 -18  10  18    9.06    2.24
 -18  10  20   32.48    3.61
 -18 -11 -15   12.52    2.75
 -11 -18 -15    7.15    2.31
 -18 -11 -13   35.43    3.89
 -11 -18 -13   32.49    3.84
 -18 -11 -11    3.12    1.85
 -11 -18 -11    1.28    1.71
 -18 -11  -9   10.90    1.65
 -18 -11  -9   10.57    2.42
 -11 -18  -9    9.24    2.15
 -18 -11  -7   14.21    1.84
 -18 -11  -7   14.74    2.50
 -11 -18  -7   13.71    2.48
 -18 -11  -5   45.40    3.19
 -18 -11  -5   46.77    3.73
 -11 -18  -5   40.82    3.77
 -18 -11  -3   13.99    2.10
 -18 -11  -3   17.05    2.44
 -11 -18  -3    8.93    1.86
 -18 -11  -1    3.62    1.46
 -18 -11  -1    9.12    1.81
 -11 -18  -1    5.84    1.85
 -18 -11   1    5.10    1.58
 -18  11   1    3.76    1.79
 -18 -11   1    7.42    1.51
 -11 -18   1    6.16    1.72
 -18  11   3   12.30    2.48
 -18 -11   3   14.10    2.24
 -11 -18   3   14.88    2.18
 -18  11   5   44.34    4.03
 -11 -18   5   45.28    3.27
 -18 -11   5   49.75    3.81
 -18  11   7   14.48    2.61
 -18 -11   7   12.85    2.35
 -11 -18   7   13.41    1.94
 -18  11   9   12.11    2.52
 -18  11  11    2.67    1.71
 -18  11  13   29.34    3.45
 -18  11  15   12.15    2.56
 -18  11  17   29.08    3.44
 -18  11  19    1.65    1.60
 -18 -12 -14   78.28    5.55
 -12 -18 -14   90.72    6.18
 -18 -12 -12    3.24    1.93
 -12 -18 -12    5.44    2.26
 -18 -12 -10   55.28    4.39
 -12 -18 -10   56.95    4.71
 -18 -12  -8    4.66    1.36
 -18 -12  -8    3.76    1.93
 -12 -18  -8    1.47    1.59
 -18 -12  -6   57.91    3.44
 -18 -12  -6   53.28    4.05
 -12 -18  -6   52.95    4.27
 -18 -12  -4    5.41    1.59
 -18 -12  -4    5.49    1.82
 -12 -18  -4    2.71    1.44
 -18 -12  -2   77.38    4.33
 -18 -12  -2   79.37    4.30
 -12 -18  -2   76.97    4.85
 -18 -12   0    5.21    1.60
 -18 -12   0    5.56    1.58
 -12 -18   0    4.26    1.66
 -18 -12   2   83.70    3.83
 -18 -12   2   77.69    4.56
 -12 -18   2   79.44    4.59
 -18  12   4    2.48    1.56
 -12 -18   4    3.20    1.46
 -18 -12   4    4.51    1.74
 -18  12   6   54.19    4.34
 -18 -12   6   56.68    4.23
 -12 -18   6   58.00    3.58
 -18  12   8    3.32    1.93
 -18  12  10   57.06    4.47
 -18  12  12    5.25    2.04
 -18  12  14   79.15    5.27
 -18  12  16    0.66    1.76
 -18  12  18   31.23    3.56
 -18 -13 -13   10.76    2.83
 -13 -18 -13    7.62    2.67
 -18 -13 -11    6.47    2.18
 -13 -18 -11    9.99    2.59
 -18 -13  -9    9.20    2.31
 -13 -18  -9    9.37    2.45
 -18 -13  -7   31.79    2.63
 -18 -13  -7   28.36    3.26
 -13 -18  -7   26.83    3.35
 -18 -13  -5   46.61    3.28
 -18 -13  -5   43.50    3.80
 -13 -18  -5   41.25    3.91
 -18 -13  -3   36.65    3.29
 -13 -18  -3   35.37    3.48
 -18 -13  -3   37.49    3.11
 -18 -13  -1   16.23    2.27
 -18 -13  -1   16.66    2.32
 -13 -18  -1   15.91    2.69
 -18 -13   1   12.96    2.25
 -18 -13   1   19.69    2.22
 -13 -18   1   17.45    2.42
 -18 -13   3   38.18    3.49
 -13 -18   3   38.32    3.25
 -18  13   7   25.54    3.32
 -18  13   9    8.74    2.49
 -18  13  11    9.30    2.33
 -18  13  13   10.09    2.44
 -18  13  15   18.74    2.99
 -14 -18 -12   41.63    4.36
 -18 -14 -12   35.66    3.95
 -18 -14 -10   13.49    2.63
 -14 -18 -10   16.07    2.90
 -18 -14  -8   53.49    4.43
 -14 -18  -8   65.48    5.13
 -18 -14  -6   28.82    2.59
 -18 -14  -6   23.72    3.00
 -14 -18  -6   27.84    3.40
 -18 -14  -4   41.89    3.19
 -18 -14  -4   37.83    3.44
 -14 -18  -4   37.14    3.68
 -18 -14  -2   22.67    2.56
 -18 -14  -2   23.31    2.72
 -14 -18  -2   24.32    2.90
 -18 -14   0   60.89    3.79
 -14 -18   0   57.91    4.15
 -18 -14   0   59.25    4.04
 -14 -18   2   26.09    2.86
 -18 -14   2   23.79    2.91
 -18  14  10   13.82    2.69
 -18  14  12   34.43    3.86
 -18  14  14   14.63    2.77
 -18 -15 -11   34.03    3.89
 -15 -18 -11   40.32    4.41
 -18 -15  -9   34.14    3.75
 -15 -18  -9   36.82    4.07
 -18 -15  -7   68.07    4.88
 -15 -18  -7   79.59    5.51
 -18 -15  -5  100.10    4.73
 -15 -18  -5   94.05    5.80
 -18 -15  -5   82.08    5.17
 -15 -18  -3   73.93    4.96
 -18 -15  -3   70.88    4.64
 -18 -15  -3   75.04    4.29
 -15 -18  -1   59.71    4.35
 -18 -15  -1   58.85    4.03
 -18 -15  -1   60.40    4.09
 -15 -18   1   64.04    4.29
 -18 -15   1   60.57    4.26
 -18 -16 -10   26.32    3.41
 -16 -18 -10   31.38    3.93
 -18 -16  -8    1.26    1.73
 -16 -18  -8    6.85    2.42
 -18 -16  -6   24.46    3.11
 -16 -18  -6   29.70    3.61
 -18 -16  -4   -3.80    2.10
 -16 -18  -4    3.01    1.80
 -18 -16  -2   15.67    2.33
 -18 -16  -2   10.58    2.00
 -16 -18  -2   14.61    2.50
 -18 -16   0   -2.13    1.74
 -18 -17  -9    0.81    1.90
 -17 -18  -9   11.16    2.80
 -18 -17  -7   -2.51    2.15
 -17 -18  -7    6.62    2.40
 -17 -18  -5    6.06    2.21
 -18 -17  -5   -4.31    2.40
 -17 -18  -3    0.37    1.62
 -18 -17  -3   -1.69    1.82
 -18 -17  -1    4.49    1.71
 -18 -17   1    5.45    1.90
 -18 -18  -8   19.04    3.09
 -18 -18  -6   -5.34    2.50
 -18 -18   0    6.07    1.84
 -19   0 -11   -0.08    1.32
 -19   0  -9   -0.95    1.22
   0 -19  -7    0.56    0.92
 -19   0  -7    0.07    1.18
  19   0  -5   -1.28    1.20
 -19   0  -5    0.80    1.33
 -19   0  -3    0.41    1.33
 -19   0  -1    1.29    1.37
 -19   0   1    0.58    1.39
 -19   0   3   -1.06    1.33
 -19   0   5    1.36    1.40
 -19   0   7    0.10    1.41
 -19   0   9    0.63    1.44
 -19   0  11    0.82    1.53
 -19   0  13   -0.66    1.46
 -19   0  15    1.67    1.64
 -19   0  17   -0.42    1.80
 -19   0  19    0.19    1.65
 -19  -1 -12    8.36    1.79
 -19  -1 -10   -0.27    1.21
 -19   1 -10    1.17    1.32
  -1 -19  -8    4.13    1.11
 -19   1  -8    5.30    1.65
 -19  -1  -8    3.33    1.38
  -1 -19  -6    0.84    0.96
 -19  -1  -6    0.25    1.17
 -19   1  -6    0.38    1.20
  19  -1  -6   -0.70    0.96
  19   1  -6    1.82    1.09
 -19   1  -4    9.92    1.93
 -19  -1  -4    8.12    1.83
  19   1  -4    9.65    1.64
 -19  -1  -2    0.07    1.28
 -19   1  -2    1.25    1.48
 -19  -1   0    6.89    1.77
 -19   1   0    5.70    1.70
 -19   1   2   -0.01    1.33
 -19  -1   2    1.55    1.39
 -19   1   4    9.37    1.97
 -19  -1   4    8.31    1.94
 -19   1   6    0.92    1.41
 -19  -1   6    0.47    1.25
 -19   1   8    5.20    1.81
 -19  -1   8    5.08    1.81
 -19   1  10   -0.53    1.45
 -19  -1  10    0.77    1.39
 -19   1  12    8.30    2.12
 -19  -1  12    9.21    2.09
 -19  -1  14   -0.83    1.50
 -19   1  14   -1.57    1.68
 -19  -1  16    6.30    2.15
 -19   1  16    7.09    2.15
 -19  -1  18    1.32    1.72
 -19   1  18    2.67    1.87
 -19   1  20    3.96    1.89
 -19  -2 -13    9.13    1.83
 -19  -2 -11   30.29    2.76
 -19   2  -9   10.16    1.89
 -19  -2  -9   11.33    1.85
 -19  -2  -7   20.75    2.40
  -2 -19  -7   20.14    1.97
 -19   2  -7   21.53    2.42
 -19  -2  -5   -0.82    1.33
 -19   2  -5   -0.26    1.29
  19   2  -5    0.50    0.93
 -19   2  -3    9.45    1.84
 -19  -2  -3   11.35    2.05
  19   2  -3    7.68    1.48
 -19  -2  -1    0.64    1.26
 -19   2  -1    0.49    1.37
 -19   2   1    0.61    1.27
 -19  -2   1   -0.31    1.24
 -19   2   3   10.19    2.04
 -19  -2   3    8.09    1.81
 -19   2   5    1.34    1.52
 -19  -2   5   -0.18    1.38
 -19  -2   7   23.57    2.84
 -19   2   7   20.99    2.73
 -19   2   9   11.12    2.20
 -19  -2   9   11.44    2.07
 -19  -2  11   27.77    3.13
 -19   2  11   28.65    3.13
 -19  -2  13   10.78    2.25
 -19   2  13   11.15    2.29
 -19   2  15   43.02    3.83
 -19  -2  15   42.96    4.12
 -19   2  17    9.82    2.24
 -19  -2  17   10.39    2.33
 -19   2  19   32.22    3.49
 -19  -2  19   29.55    3.51
 -19  -3 -12    5.02    1.43
 -19  -3 -10    0.16    1.14
 -19  -3  -8    8.85    1.74
 -19   3  -8    6.59    1.81
 -19   3  -6    0.45    1.34
 -19  -3  -6   -1.27    1.36
 -19  -3  -4    4.22    1.51
 -19   3  -4    6.15    1.66
  19   3  -4    6.46    1.34
 -19  -3  -2    0.76    1.20
 -19   3  -2    0.69    1.47
  19   3  -2   -0.81    1.04
 -19   3   0    6.36    1.82
 -19  -3   0    3.94    1.59
 -19   3   2    0.45    1.39
 -19  -3   2    1.65    1.50
 -19   3   4    7.73    1.86
 -19  -3   4    5.83    1.70
 -19   3   6    0.81    1.49
 -19  -3   6   -0.07    1.32
 -19   3   8    7.39    1.93
 -19  -3   8    5.34    1.70
 -19  -3  10   -2.40    1.69
 -19   3  10    0.81    1.61
 -19   3  12    4.31    1.87
 -19  -3  12    3.03    1.64
 -19   3  14   -0.69    1.65
 -19  -3  14    0.57    1.58
 -19   3  16    6.32    1.96
 -19  -3  16    8.38    2.31
 -19  -3  18    1.27    2.05
 -19   3  18    0.42    1.54
 -19   3  20    8.70    2.40
 -19  -4 -13    5.92    1.48
 -19  -4 -11   78.28    3.95
 -19   4  -9   14.55    2.26
 -19  -4  -9   25.95    2.49
 -19  -4  -7   61.01    3.60
 -19   4  -7   57.54    4.03
 -19  -4  -5   18.91    2.27
 -19   4  -5   17.83    2.36
 -19   4  -3   56.27    3.78
 -19  -4  -3   53.87    3.52
  19   4  -3   54.59    3.27
 -19   4  -1   51.93    3.76
 -19  -4  -1   49.48    3.41
 -19   4   1   57.76    3.94
 -19  -4   1   50.55    3.51
 -19   4   3   52.81    3.89
 -19  -4   3   50.56    3.64
 -19   4   5   17.28    2.37
 -19  -4   5   17.66    2.44
 -19   4   7   62.20    4.16
 -19  -4   7   61.77    4.15
 -19   4   9   24.40    2.87
 -19  -4   9   22.52    2.81
 -19  -4  11   74.98    4.80
 -19   4  11   76.91    4.78
 -19   4  13    5.71    1.89
 -19  -4  13    4.43    1.96
 -19   4  15   36.16    3.59
 -19  -4  15   31.24    3.37
 -19   4  17   10.62    2.32
 -19  -4  17   11.01    2.41
 -19   4  19   39.34    3.86
 -19  -5 -14    2.12    1.24
 -19  -5 -12   -0.25    1.12
 -19  -5 -10    1.35    1.21
 -19  -5  -8   -0.29    1.15
 -19   5  -8   -0.15    1.45
 -19  -5  -6    6.15    1.60
 -19   5  -6    3.21    1.61
 -19   5  -4    0.22    1.41
 -19  -5  -4    2.21    1.40
 -19   5  -2    2.89    1.46
 -19  -5  -2    2.82    1.43
 -19   5   0    2.00    1.52
 -19  -5   0    1.33    1.39
 -19   5   2    2.40    1.61
 -19  -5   2    3.08    1.54
 -19   5   4    2.79    1.66
 -19  -5   4    0.50    1.33
 -19   5   6    5.71    1.78
 -19  -5   6    4.05    1.75
 -19   5   8    2.23    1.46
 -19  -5   8   -0.41    1.43
 -19   5  10    3.74    2.00
 -19  -5  10    2.13    1.53
 -19   5  12   -0.24    1.44
 -19  -5  12   -1.31    1.60
 -19   5  14    3.16    1.70
 -19  -5  14    3.02    1.85
 -19   5  16   -0.34    1.64
 -19  -5  16    0.90    1.82
 -19   5  18    2.15    1.80
 -19   5  20    0.84    1.69
  -6 -19 -17   12.19    2.68
 -19  -6 -13    6.16    1.40
 -19  -6 -11    0.28    1.07
 -19  -6  -9    7.65    1.58
 -19  -6  -7    8.91    1.67
 -19   6  -5   21.36    2.68
 -19  -6  -5   23.59    2.42
 -19   6  -3   11.47    2.08
 -19  -6  -3   10.12    1.79
 -19   6  -1    4.35    1.72
 -19  -6  -1    3.23    1.35
 -19   6   1    2.49    1.52
 -19  -6   1    1.79    1.43
 -19   6   3   12.11    2.23
 -19  -6   3    9.32    1.84
 -19   6   5   23.22    2.82
 -19  -6   5   21.99    2.65
 -19   6   7   10.78    2.20
 -19  -6   7    7.98    1.93
 -19   6   9    6.43    1.99
 -19  -6   9    6.60    1.84
 -19   6  11   -0.41    1.57
 -19  -6  11   -0.36    1.59
 -19   6  13    7.47    2.14
 -19  -6  13    7.34    2.25
 -19   6  15    4.71    1.94
 -19  -6  15    2.45    1.82
 -19   6  17   11.30    2.36
 -19  -6  17   11.40    2.55
 -19   6  19    5.86    2.06
 -19  -7 -16    2.93    2.00
  -7 -19 -16   -1.59    2.04
 -19  -7 -14    5.75    2.35
 -19  -7 -12    2.42    1.18
 -19  -7 -10    3.17    1.27
 -19  -7  -8    4.46    1.43
 -19  -7  -6    2.39    1.27
 -19  -7  -4    1.46    1.16
 -19   7  -4    0.54    1.57
 -19  -7  -2    0.47    1.22
 -19   7  -2    2.32    1.59
 -19  -7   0    6.44    1.70
 -19   7   0    3.40    1.58
 -19  -7   2   -1.87    1.55
 -19   7   2    1.86    1.67
 -19  -7   4    1.07    1.35
 -19   7   4    3.28    1.77
 -19  -7   6    1.25    1.34
 -19   7   6   -1.10    1.63
 -19  -7   8    1.39    1.46
 -19   7   8    4.50    2.00
 -19  -7  10    5.91    2.08
 -19   7  10    2.38    1.67
 -19  -7  12    0.97    1.60
 -19   7  12   -1.05    1.55
 -19  -7  14    0.92    1.53
 -19   7  14    0.61    1.59
 -19  -7  16   -0.42    1.66
 -19   7  16    2.50    1.71
 -19   7  18    2.95    1.76
 -19  -8 -17   50.32    4.58
 -19  -8 -15   11.84    2.65
  -8 -19 -15    4.76    2.26
 -19  -8 -13   47.02    4.13
  -8 -19 -13   48.30    4.43
 -19  -8 -11    5.14    2.30
 -19  -8 -11    2.61    1.23
 -19  -8  -9   40.64    2.89
 -19  -8  -9   46.00    3.81
 -19  -8  -7    4.63    1.47
 -19  -8  -5   11.40    1.89
 -19   8  -3    3.03    1.52
 -19  -8  -3    4.88    1.55
 -19   8  -1   13.43    2.41
 -19  -8  -1    7.92    1.76
 -19   8   1    9.86    2.19
 -19  -8   1   11.87    2.08
 -19   8   3    3.70    1.80
 -19  -8   3    3.92    1.62
 -19   8   5    8.68    2.07
 -19  -8   5    8.00    1.94
 -19   8   7    2.78    1.69
 -19  -8   7    2.18    1.63
 -19   8   9   36.76    3.64
 -19  -8   9   42.21    3.75
 -19   8  11    2.82    1.69
 -19  -8  11    1.14    1.68
 -19   8  13   46.24    4.07
 -19  -8  13   46.94    4.20
 -19  -8  15    3.48    1.82
 -19   8  15    2.62    1.86
 -19   8  17   45.08    4.16
 -19  -9 -16    1.71    2.06
 -19  -9 -14    8.21    2.45
  -9 -19 -14    8.42    2.63
 -19  -9 -12    2.33    1.90
  -9 -19 -12   -1.76    1.87
 -19  -9 -10   11.25    1.71
 -19  -9 -10   12.91    2.52
  -9 -19 -10   11.32    2.42
 -19  -9  -8    4.23    1.99
 -19  -9  -8    0.76    1.19
 -19  -9  -6    6.92    1.57
 -19  -9  -6   14.51    2.44
 -19  -9  -4    0.20    1.24
 -19   9  -2    5.52    2.00
 -19  -9  -2    9.02    1.82
 -19   9   0    1.29    1.54
 -19  -9   0   -0.52    1.46
 -19   9   2    9.70    2.27
 -19  -9   2    8.06    1.83
 -19   9   4    2.02    1.74
 -19  -9   4   -0.55    1.37
 -19   9   6    7.75    2.03
 -19  -9   6    7.70    1.98
 -19   9   8    1.61    1.74
 -19  -9   8    1.13    1.43
 -19   9  10    8.44    2.18
 -19  -9  10   11.05    2.38
 -19   9  12    0.43    1.68
 -19  -9  12   -1.38    1.66
 -19   9  14    7.69    2.23
 -19  -9  14    3.72    1.94
 -19   9  16    2.37    2.08
 -19   9  18    2.30    1.74
 -19 -10 -15   16.04    3.04
 -19 -10 -13    6.80    2.30
 -10 -19 -13    4.81    2.00
 -19 -10 -11   26.07    3.35
 -10 -19 -11   20.80    3.23
 -19 -10  -9    8.32    1.61
 -19 -10  -9   10.96    2.51
 -10 -19  -9    7.24    2.21
 -19 -10  -7   10.65    1.78
 -19 -10  -7   10.70    2.39
 -10 -19  -7    5.39    1.97
 -19 -10  -5    3.28    1.45
 -19 -10  -5    7.10    1.99
 -10 -19  -5   -1.91    1.99
 -19 -10  -3   12.89    1.99
 -19 -10  -3   21.36    2.62
 -19  10  -1   10.93    2.47
 -19 -10  -1   11.62    2.03
 -19  10   1   13.28    2.62
 -19 -10   1    9.77    1.92
 -19  10   3    9.75    2.26
 -19 -10   3   13.96    2.37
 -19  10   5    3.00    1.88
 -19 -10   5    3.16    1.66
 -19  10   7    8.38    2.14
 -19 -10   7    8.25    2.12
 -19  10   9    7.96    2.26
 -19 -10   9    4.87    1.79
 -19  10  11   25.04    3.20
 -19 -10  11   21.31    3.04
 -19  10  13    5.77    2.09
 -19 -10  13    4.65    1.92
 -19  10  15   12.01    2.37
 -19  10  17   -0.22    1.68
 -19 -11 -14   -0.92    1.87
 -11 -19 -14   -0.55    2.23
 -19 -11 -12    1.95    1.95
 -11 -19 -12   -1.10    1.92
 -19 -11 -10    3.69    2.10
 -11 -19 -10   -1.39    2.01
 -19 -11  -8    0.29    1.10
 -19 -11  -8    2.24    1.91
 -11 -19  -8   -1.68    1.98
 -19 -11  -6    1.35    1.26
 -11 -19  -6   -0.95    2.02
 -19 -11  -4    0.13    1.23
 -11 -19  -4   -1.28    1.69
 -19 -11  -2   -0.97    1.49
 -11 -19  -2   -1.11    1.62
 -19 -11   0   -1.08    1.43
 -11 -19   0    1.51    1.62
 -19  11   2    0.77    1.63
 -19 -11   2    1.23    1.52
 -11 -19   2   -0.63    1.27
 -19  11   4    0.22    1.64
 -19 -11   4    2.32    1.56
 -11 -19   4   -0.67    1.37
 -19  11   6    2.88    1.88
 -19 -11   6    0.01    1.52
 -11 -19   6    2.05    1.30
 -19  11   8    1.21    1.71
 -19 -11   8   -0.61    1.78
 -19  11  10    0.57    1.70
 -19 -11  10   -1.63    1.75
 -19  11  12    0.69    1.62
 -19 -11  12   -0.81    1.81
 -19  11  14    2.99    1.94
 -19 -12 -13    1.42    1.91
 -12 -19 -13    1.04    1.89
 -19 -12 -11   23.91    3.31
 -12 -19 -11   23.15    3.45
 -19 -12  -9    5.75    1.99
 -12 -19  -9    2.77    1.87
 -19 -12  -7   35.59    2.85
 -19 -12  -7   30.01    3.35
 -12 -19  -7   28.62    3.51
 -19 -12  -5   10.16    1.88
 -19 -12  -5   15.61    2.61
 -12 -19  -5    6.44    1.92
 -19 -12  -3   24.24    2.62
 -19 -12  -3   29.88    3.05
 -12 -19  -3   23.32    2.99
 -19 -12  -1   17.89    2.42
 -19 -12  -1   25.46    2.64
 -12 -19  -1   19.69    2.81
 -19 -12   1   20.40    2.68
 -12 -19   1   20.35    2.78
 -19  12   3   20.02    3.12
 -19 -12   3   24.38    2.86
 -12 -19   3   23.23    2.70
 -19  12   5   11.26    2.51
 -19 -12   5    9.72    2.17
 -19  12   7   31.51    3.64
 -19 -12   7   26.73    3.22
 -19  12   9    2.78    1.80
 -19 -12   9    3.94    1.95
 -19  12  11   23.80    3.21
 -19  12  13    2.40    1.91
 -19 -13 -12    1.22    1.89
 -13 -19 -12    1.13    1.96
 -19 -13 -10    3.44    2.06
 -13 -19 -10    1.94    1.86
 -19 -13  -8    0.17    1.75
 -13 -19  -8   -1.85    1.77
 -19 -13  -6    4.28    1.42
 -19 -13  -6    6.52    2.14
 -13 -19  -6    0.41    1.71
 -19 -13  -4    1.15    1.25
 -13 -19  -4    0.02    1.64
 -19 -13  -2    0.85    1.29
 -19 -13  -2    3.29    1.60
 -13 -19  -2   -0.84    1.88
 -19 -13   0   -0.72    1.46
 -19 -13   0    1.46    1.29
 -13 -19   0    1.48    1.52
 -19 -13   2    3.37    1.73
 -13 -19   2    2.64    1.71
 -19 -13   4    7.04    2.30
 -19  13   6    1.44    1.91
 -19 -13   6    3.34    1.75
 -19  13   8    1.33    1.92
 -19 -13   8    2.17    2.16
 -19  13  10    3.16    2.04
 -19 -14 -11   47.38    4.49
 -14 -19 -11   50.44    4.96
 -19 -14  -9   81.97    5.58
 -14 -19  -9   96.92    6.33
 -19 -14  -7   69.95    5.00
 -14 -19  -7   80.20    5.69
 -19 -14  -5  119.95    5.24
 -19 -14  -5  113.62    5.95
 -14 -19  -5  121.04    6.66
 -19 -14  -3   99.50    4.98
 -19 -14  -3   95.32    5.23
 -14 -19  -3   95.02    5.76
 -19 -14  -1  114.60    5.36
 -14 -19  -1  108.90    5.93
 -19 -14  -1  107.23    5.38
 -14 -19   1  110.52    5.72
 -19 -14   1  106.11    5.57
 -19 -14   3   97.48    5.50
 -19 -14   5  116.15    6.20
 -19 -15 -10   -1.95    2.03
 -15 -19 -10    0.81    2.06
 -19 -15  -8   -0.55    1.67
 -15 -19  -8    1.68    2.21
 -19 -15  -6    1.54    1.78
 -15 -19  -6    2.92    2.08
 -19 -15  -4    1.88    1.42
 -19 -15  -4   -0.45    1.43
 -15 -19  -4    1.42    1.69
 -19 -15  -2    1.87    1.51
 -19 -15  -2    1.33    1.51
 -15 -19  -2    0.12    1.53
 -19 -15   0   -1.30    1.54
 -15 -19   0    1.86    1.76
 -19 -15   2    5.73    2.06
 -19 -15   4   -2.78    1.87
 -19 -16  -9    0.49    1.83
 -16 -19  -9    2.85    2.16
 -19 -16  -7   -1.68    1.81
 -16 -19  -7    3.99    2.07
 -19 -16  -5    0.32    1.65
 -16 -19  -5    2.71    1.85
 -16 -19  -3   -0.61    1.63
 -19 -16  -1    2.03    1.55
 -19 -16   1    2.13    1.60
 -19 -16   3    0.49    1.59
 -17 -19  -8    6.02    2.41
 -19 -17  -8   -1.13    1.92
 -17 -19  -6    4.39    2.10
 -19 -17  -6   -0.20    1.78
 -17 -19  -4    2.97    1.87
 -19 -17   0    0.86    1.50
 -19 -17   2   -1.11    1.75
 -19 -18   1    1.36    1.56
 -20   0 -12  153.36    6.05
 -20   0 -10   68.92    4.13
 -20   0  -8  250.82    7.54
 -20   0  -6   30.56    2.90
 -20   0  -4  165.44    6.26
 -20   0  -2   81.47    4.50
 -20   0   0  400.67    9.72
 -20   0   2   77.17    4.49
 -20   0   4  155.18    6.27
 -20   0   6   31.23    3.15
 -20   0   8  244.10    8.10
 -20   0  10   63.01    4.35
 -20   0  12  179.01    7.32
 -20   0  14   19.61    2.80
 -20   0  16   74.31    5.01
 -20   1 -11    3.42    1.67
 -20  -1 -11    6.02    1.70
[truncated: 599,464 more chars]
